# Supplementary material for: Early erratic flight response of the lucerne moth to the quiet echolocation calls of distant bats
Source: PLoS One. 2018 Aug 20;13(8):e0202679. doi: 10.1371/journal.pone.0202679 (PMC6101402; doi:10.1371/journal.pone.0202679)
Supplement: S1 Data — (XLSX) [file pone.0202679.s001.xlsx]

## Sheet: Fig1
sp	id	pd	ipi		pd	ipi		pd	ipi	phase		pd	ipi	phase		pd	ipi	phase
Ef	E16	12.23	132.88		0.21	3.32		3.54	49.18	search		10.2	85.27	approach		4.15	10.45	terminal
Ef	E16	10.95	104.44		0.25	3.85		3.77	54.37	search		8.63	62.88	approach		3.89	10.18	terminal
Ef	E16	13.36	105.22		0.25	3.88		4.03	56.68	search		6.92	44.24	approach		4.05	9.24	terminal
Ef	E16	12.92	107.38		0.25	4.09		4.06	58.76	search		5.3	32.06	approach		4.25	8.79	terminal
Ef	E16	10.38	118.86		0.27	4.1		4.08	58.95	search		4.7	29.36	approach		4.2	NA	terminal
Ef	E16	10.84	127.68		0.27	4.14		4.16	60.07	search		10.54	94.46	approach		2.68	8.83	terminal
Ef	E16	10.65	117.07		0.27	4.17		4.37	60.93	search		11.21	105.53	approach		2.85	8.98	terminal
Ef	E16	10.2	85.27		0.29	4.18		4.54	63.23	search		8.86	97.09	approach		3.1	9.04	terminal
Ef	E16	8.63	62.88		0.29	4.25		4.65	63.24	search		6.52	78.13	approach		3.2	9.11	terminal
Ef	E16	6.92	44.24		0.31	4.26		4.7	68.01	search		4.79	63.67	approach		2.71	8.13	terminal
Ef	E16	5.3	32.06		0.31	4.29		4.73	70.62	search		3.78	57.08	approach		2.79	7.94	terminal
Ef	E16	4.7	29.36		0.31	4.36		5.03	77.63	search		3.93	45.92	approach		2.04	7.3	terminal
Ef	E16	4.15	10.45		0.31	4.37		5.05	81.52	search		2.98	34.84	approach		2.08	7.11	terminal
Ef	E16	3.89	10.18		0.33	4.44		5.23	82.81	search		12.32	88.29	approach		2	7.19	terminal
Ef	E16	4.05	9.24		0.35	4.47		5.29	84.17	search		10.99	71.22	approach		1.88	6.41	terminal
Ef	E16	4.25	8.79		0.35	4.49		5.44	86.21	search		9.29	63.01	approach		2.04	6.47	terminal
Ef	E16	4.2	NA		0.35	4.51		5.52	87.98	search		6.67	69.73	approach		1.78	5.33	terminal
Ef	E16	2.68	8.83		0.35	4.53		5.78	90.42	search		6.12	76.41	approach		1.97	5.91	terminal
Ef	E16	2.85	8.98		0.37	4.54		5.93	91.76	search		4.84	71.95	approach		1.83	4.93	terminal
Ef	E16	3.1	9.04		0.39	4.56		6.07	92.47	search		5.23	73.39	approach		1.18	5.13	terminal
Ef	E16	3.2	9.11		0.39	4.57		6.53	92.57	search		6	71.03	approach		1.08	4.94	terminal
Ef	E16	2.71	8.13		0.39	4.57		6.65	92.96	search		4.38	48.69	approach		1.16	4.67	terminal
Ef	E16	2.79	7.94		0.39	4.58		6.72	94.43	search		3.56	40.35	approach		1.09	4.85	terminal
Ef	E16	2.04	7.3		0.41	4.6		6.86	95.22	search		8.89	59.93	approach		0.99	5.09	terminal
Ef	E16	2.08	7.11		0.41	4.6		6.87	95.69	search		5.13	55.52	approach		2.24	11.47	terminal
Ef	E16	2	7.19		0.43	4.61		7.04	96.11	search		4.45	64.5	approach		2.35	9.65	terminal
Ef	E16	1.88	6.41		0.43	4.61		7.05	97.26	search		3.58	67.96	approach		1.31	9.71	terminal
Ef	E16	2.04	6.47		0.43	4.63		7.05	97.31	search		6.22	93.61	approach		1.01	9.52	terminal
Ef	E16	1.78	5.33		0.45	4.65		7.22	97.57	search		8.98	80.49	approach		1.27	7.93	terminal
Ef	E16	1.97	5.91		0.45	4.65		7.33	100.61	search		6.46	97.3	approach		1.18	7.49	terminal
Ef	E16	1.83	4.93		0.46	4.65		7.34	100.66	search		6.92	118.2	approach		1.07	6.86	terminal
Ef	E16	1.18	5.13		0.47	4.67		7.38	102.33	search		7.26	86.99	approach		1.11	5.89	terminal
Ef	E16	1.08	4.94		0.47	4.67		7.47	104.44	search		5.8	59.54	approach		1.43	5.8	terminal
Ef	E16	1.16	4.67		0.48	4.67		7.48	105.22	search		4.33	45.02	approach		1.16	5.46	terminal
Ef	E16	1.09	4.85		0.48	4.68		7.54	105.22	search		3.36	33.3	approach		1.01	5.3	terminal
Ef	E16	0.99	5.09		0.48	4.71		7.55	105.52	search		10.26	90	approach		0.78	5.28	terminal
Ef	E15	10.61	139.36		0.49	4.72		7.58	105.57	search		9.79	83.19	approach		0.9	4.9	terminal
Ef	E15	11.22	138.24		0.49	4.73		7.62	106.48	search		9.39	105.93	approach		2.58	11.98	terminal
Ef	E15	11.23	286.2		0.5	4.73		7.63	107.38	search		9.52	75.52	approach		2.35	9.73	terminal
Ef	E15	13.22	133.64		0.51	4.74		7.74	107.96	search		8.45	71.86	approach		2.52	9.7	terminal
Ef	E15	10.4	112.79		0.52	4.75		7.93	108.42	search		8.41	70.92	approach		1.7	8.55	terminal
Ef	E15	12.91	115.96		0.52	4.75		7.94	108.53	search		7.86	68.03	approach		1.7	9.5	terminal
Ef	E15	12.56	111.35		0.56	4.77		7.97	108.53	search		8.37	67.04	approach		1.56	9.18	terminal
Ef	E15	10.54	94.46		0.56	4.79		7.98	111.35	search		7.28	68.66	approach		1.67	9.61	terminal
Ef	E15	11.21	105.53		0.57	4.79		8.14	112.79	search		5.54	52.74	approach		1.47	9.26	terminal
Ef	E15	8.86	97.09		0.58	4.81		8.28	113.03	search		4.88	46.75	approach		1.51	8.06	terminal
Ef	E15	6.52	78.13		0.58	4.81		8.64	113.04	search		3.88	38.83	approach		1.18	7.3	terminal
Ef	E15	4.79	63.67		0.58	4.83		8.7	113.45	search		3.47	34.56	approach		1.08	7.06	terminal
Ef	E15	3.78	57.08		0.6	4.83		8.7	114.62	search		3.19	33.22	approach		1.43	7.37	terminal
Ef	E15	3.93	45.92		0.62	4.83		8.73	115.96	search		2.85	27.88	approach		1.33	6.1	terminal
Ef	E15	2.98	34.84		0.62	4.83		8.79	116.63	search		12.14	65.38	approach		1.23	5.73	terminal
Ef	E15	2.24	11.47		0.62	4.8364		8.84	117.07	search		12.36	62.37	approach		1.41	5.53	terminal
Ef	E15	2.35	9.65		0.63	4.84		8.84	118.19	search		13.26	59.43	approach		1.01	5.14	terminal
Ef	E15	1.31	9.71		0.64	4.84		8.87	118.23	search		10.12	63.06	approach		2.53	9.02	terminal
Ef	E15	1.01	9.52		0.66	4.85		9.06	118.35	search		10.26	62.17	approach		2.36	8.5	terminal
Ef	E15	1.27	7.93		0.66	4.85		9.15	118.86	search		11	51.85	approach		2.06	8.3	terminal
Ef	E15	1.18	7.49		0.66	4.85		9.18	118.97	search		7.77	44.79	approach		2.01	7.6	terminal
Ef	E15	1.07	6.86		0.66	4.87		9.19	119.28	search		7.62	41.82	approach		1.8	6.93	terminal
Ef	E15	1.11	5.89		0.68	4.87		9.26	119.57	search		6.95	38.65	approach		1.57	6.31	terminal
Ef	E15	1.43	5.8		0.68	4.88		9.4	120.39	search		5.6	33.61	approach		1.57	5.9	terminal
Ef	E15	1.16	5.46		0.68	4.89		9.74	121.14	search		10.33	62.44	approach		1.52	5.66	terminal
Ef	E15	1.01	5.3		0.68	4.89		9.84	121.5	search		10.5	73.81	approach		1.35	4.97	terminal
Ef	E15	0.78	5.28		0.68	4.9		9.86	121.75	search		12.21	70.2	approach		1.2	5.41	terminal
Ef	E15	0.9	4.9		0.69	4.91		9.89	121.84	search		9.49	77.7	approach		1.01	4.65	terminal
Ef	E14	9.9	136.59		0.7	4.91		9.9	122.49	search		10.04	77.21	approach		1.15	4.85	terminal
Ef	E14	10.18	133.22		0.7	4.92		10.05	122.94	search		9.45	84.72	approach		2.66	14.48	terminal
Ef	E14	10.24	140.92		0.71	4.92		10.07	124.6	search		6.58	74.23	approach		1.89	11.55	terminal
Ef	E14	12.38	134.51		0.71	4.93		10.08	124.63	search		6.17	62.13	approach		2.46	14.4	terminal
Ef	E14	10.36	128.42		0.72	4.93		10.09	124.71	search		4.77	42.25	approach		1.26	8.78	terminal
Ef	E14	9.74	124.71		0.72	4.93		10.13	125.64	search		2.75	24.81	approach		1.49	7.62	terminal
Ef	E14	9.4	124.63		0.72	4.94		10.13	126.59	search		8.6	51.88	approach		1.62	7.61	terminal
Ef	E14	10.07	121.75		0.74	4.94		10.18	127.54	search		8.44	48.76	approach		1.54	7.61	terminal
Ef	E14	10.13	108.53		0.74	4.94		10.24	127.6	search		8.51	54.8	approach		1.42	6.72	terminal
Ef	E14	10.99	128.1		0.76	4.95		10.36	127.68	search		8.51	61.03	approach		1.38	5.64	terminal
Ef	E14	11.1	122.94		0.76	4.95		10.38	128.1	search		6.73	59.58	approach		1.27	5.44	terminal
Ef	E14	13.21	126.59		0.76	4.97		10.4	128.42	search		8.15	58.37	approach		1.15	5.04	terminal
Ef	E14	11.19	131.58		0.76	4.97		10.58	128.65	search		6.8	61.79	approach		1.36	5.04	terminal
Ef	E14	12.63	121.84		0.76	4.97		10.61	130.2	search		5.7	49.61	approach		1	4.99	terminal
Ef	E14	12.32	88.29		0.76	4.97		10.65	131.58	search		6.67	52.52	approach		0.95	21.06	terminal
Ef	E14	10.99	71.22		0.76	4.97		10.84	132.88	search		5.28	52.05	approach		1.09	12.26	terminal
Ef	E14	9.29	63.01		0.76	4.97		10.89	133.22	search		6.45	47.93	approach		1.32	8.8	terminal
Ef	E14	6.67	69.73		0.78	4.99		10.95	133.29	search		4.15	49.15	approach		1.48	7.11	terminal
Ef	E14	6.12	76.41		0.78	4.99		10.99	133.49	search		4.39	43.54	approach		1.91	5.4	terminal
Ef	E14	4.84	71.95		0.78	5		11.1	133.64	search		3.36	28.38	approach		1.92	5.55	terminal
Ef	E14	5.23	73.39		0.78	5.01		11.11	134.51	search		4.72	35.38	approach		1.56	4.71	terminal
Ef	E14	6	71.03		0.78	5.01		11.16	135.7	search		3.16	33.75	approach		1.4236	4.8364	terminal
Ef	E14	4.38	48.69		0.79	5.01		11.19	136.59	search		4.11	33.2	approach		1.49	4.85	terminal
Ef	E14	3.56	40.35		0.79	5.02		11.2	137.52	search		3.92	46.97	approach		1.53	4.61	terminal
Ef	E14	2.58	11.98		0.8	5.02		11.22	138.24	search		4.01	51.61	approach		1.67	4.83	terminal
Ef	E14	2.35	9.73		0.8	5.02		11.23	139.36	search		4.25	34.92	approach		1.54	4.73	terminal
Ef	E14	2.52	9.7		0.8	5.02		11.41	140.55	search		4.18	46.58	approach		1.44	4.68	terminal
Ef	E14	1.7	8.55		0.8	5.03		11.46	140.92	search		4.48	43.31	approach		1.57	4.74	terminal
Ef	E14	1.7	9.5		0.8	5.03		11.68	141.26	search		4.06	30.94	approach		1.16	4.91	terminal
Ef	E14	1.56	9.18		0.81	5.04		11.86	142.61	search		4.21	37.5	approach		1.34	4.84	terminal
Ef	E14	1.67	9.61		0.81	5.04		11.88	146.25	search		3.86	43.28	approach		1.14	4.88	terminal
Ef	E14	1.47	9.26		0.82	5.04		12.23	146.66	search		3.4	28.38	approach		1.31	4.84	terminal
Ef	E14	1.51	8.06		0.82	5.04		12.28	148.04	search		3.22	29.99	approach		1.18	5.22	terminal
Ef	E14	1.18	7.3		0.82	5.04		12.38	148.89	search		2.96	38.19	approach		2.19	10.13	terminal
Ef	E14	1.08	7.06		0.82	5.05		12.42	149.33	search		3.04	25.14	approach		2.27	8.11	terminal
Ef	E14	1.43	7.37		0.84	5.05		12.45	154.29	search		2.83	30.12	approach		1.99	6.03	terminal
Ef	E14	1.33	6.1		0.84	5.06		12.56	162.3	search		2.62	23.34	approach		2.02	4.93	terminal
Ef	E14	1.23	5.73		0.85	5.06		12.63	168.95	search		2.55	26.46	approach		1.52	5.35	terminal
Ef	E14	1.41	5.53		0.85	5.06		12.91	186.29	search		2.25	19.8	approach		1.45	5.22	terminal
Ef	E14	1.01	5.14		0.87	5.08		12.91	189.68	search		2.08	11.71	approach		1.28	4.91	terminal
Ef	E13	10.58	137.52		0.87	5.08		12.92	230.48	search		2.01	10.09	approach		1.39	4.73	terminal
Ef	E13	9.89	258.51		0.87	5.08		13.19	234.87	search		8.17	53.31	approach		1.47	4.6	terminal
Ef	E13	8.84	142.61		0.88	5.08		13.21	238.13	search		7.23	39.74	approach		1.8	4.29	terminal
Ef	E13	10.08	238.13		0.88	5.09		13.22	242.31	search		5.27	38.78	approach		1.71	4.58	terminal
Ef	E13	9.15	130.2		0.89	5.09		13.36	249.93	search		7.02	42.39	approach		1.42	4.56	terminal
Ef	E13	9.18	149.33		0.9	5.09		13.81	258.51	search		4.8	36.64	approach		1.34	5.02	terminal
Ef	E13	11.11	154.29		0.9	5.09		14.29	286.2	search		6.55	44.7	approach		1.21	4.83	terminal
Ef	E13	7.94	133.29		0.91	5.09						6.14	47.98	approach		1.22	5.02	terminal
Ef	E13	7.48	146.66		0.91	5.09	ave	8.95793	121.957			5.36	52.71	approach		0.8	5.1	terminal
Ef	E13	8.89	59.93		0.93	5.09	min	3.54	49.18			4.89	44.98	approach		0.79	5.39	terminal
Ef	E13	5.13	55.52		0.93	5.1	max	14.29	286.2			4.61	42	approach		2.82	24.59	terminal
Ef	E13	4.45	64.5		0.93	5.1	no	111	111			3.64	34.35	approach		2.68	27.41	terminal
Ef	E13	3.58	67.96		0.95	5.1						4.19	24.79	approach		2.33	17.94	terminal
Ef	E13	6.22	93.61		0.95	5.12	ave	3.88179	40.3625			3.28	33.71	approach		2.1	9.35	terminal
Ef	E13	8.98	80.49		0.95	5.12	min	0.21	3.32			6.09	48.28	approach		1.91	7.39	terminal
Ef	E13	6.46	97.3		0.95	5.12	max	14.29	286.2			7.22	33.63	approach		1.27	6.02	terminal
Ef	E13	6.92	118.2		0.96	5.12	no	599	586			6.74	35.52	approach		1.37	5.01	terminal
Ef	E13	7.26	86.99		0.96	5.13						7.33	53.24	approach		1.12	5.1	terminal
Ef	E13	5.8	59.54		0.96	5.13						7.94	68.83	approach		1.66	4.75	terminal
Ef	E13	4.33	45.02		0.97	5.14						6.25	59.94	approach		1.61	4.57	terminal
Ef	E13	3.36	33.3		0.98	5.14						5.65	61.01	approach		1.29	4.94	terminal
Ef	E13	2.53	9.02		0.99	5.14						5.1	43.25	approach		2.01	9.93	terminal
Ef	E13	2.36	8.5		1	5.14						5.45	54.68	approach		1.81	7.23	terminal
Ef	E13	2.06	8.3		1.01	5.14						4.33	30.02	approach		1.48	6.13	terminal
Ef	E13	2.01	7.6		1.01	5.14						4.08	33.72	approach		1.14	5.36	terminal
Ef	E13	1.8	6.93		1.01	5.14						3.09	18.64	approach		1.36	5.15	terminal
Ef	E13	1.57	6.31		1.01	5.15						5.13	9.75	approach		1.19	5.28	terminal
Ef	E13	1.57	5.9		1.03	5.15						4.57	20.95	approach		1.41	5.35	terminal
Ef	E13	1.52	5.66		1.04	5.16						5.12	56.35	approach		0.79	5.41	terminal
Ef	E13	1.35	4.97		1.04	5.16						4.73	67.78	approach		0.93	5.26	terminal
Ef	E13	1.2	5.41		1.04	5.17						4.01	82.86	approach		0.95	5.35	terminal
Ef	E13	1.01	4.65		1.05	5.18						3.98	83.49	approach		0.78	5.36	terminal
Ef	E13	1.15	4.85		1.05	5.2						4.22	69.06	approach		1.26	5.2	terminal
Ef	E12	5.03	119.57		1.06	5.2						3.6	93.89	approach		1.3	5.32	terminal
Ef	E12	7.34	148.04		1.06	5.2						4.34	67.4	approach		1.17	5.33	terminal
Ef	E12	6.65	234.87		1.07	5.2						3.13	70.82	approach		1.17	5.24	terminal
Ef	E12	8.84	242.31		1.07	5.21						4.01	84.49	approach		1.15	5.44	terminal
Ef	E12	9.06	141.26		1.07	5.21						4.55	65.14	approach		1.06	5.5	terminal
Ef	E12	10.13	249.93		1.08	5.22						4.16	56.42	approach		1.16	5.36	terminal
Ef	E12	11.2	125.64		1.08	5.22						4.16	54.07	approach		1.1	5.48	terminal
Ef	E12	8.73	148.89		1.09	5.22						3.98	36.77	approach		1.05	5.48	terminal
Ef	E12	9.86	162.3		1.09	5.22										0.7	5.59	terminal
Ef	E12	7.74	135.7		1.09	5.22					ave	6.06497	54.2817			0.69	6	terminal
Ef	E12	10.26	90		1.1	5.24					min	2.01	9.75			2.44	23.12	terminal
Ef	E12	9.79	83.19		1.11	5.24					max	13.26	118.2			3.01	18.61	terminal
Ef	E12	9.39	105.93		1.11	5.24					no	145	145			2.41	13.36	terminal
Ef	E12	9.52	75.52		1.11	5.24										1.97	6	terminal
Ef	E12	8.45	71.86		1.12	5.24										1.24	5.51	terminal
Ef	E12	8.41	70.92		1.12	5.24										2.89	7.98	terminal
Ef	E12	7.86	68.03		1.12	5.24										3.89	8.42	terminal
Ef	E12	8.37	67.04		1.13	5.25										3	6.54	terminal
Ef	E12	7.28	68.66		1.14	5.26										2.28	5.85	terminal
Ef	E12	5.54	52.74		1.14	5.26										2.33	5.33	terminal
Ef	E12	4.88	46.75		1.15	5.26										2.21	5.08	terminal
Ef	E12	3.88	38.83		1.15	5.27										1.65	5.09	terminal
Ef	E12	3.47	34.56		1.15	5.28										2.6	4.09	terminal
Ef	E12	3.19	33.22		1.15	5.28										1.77	4.79	terminal
Ef	E12	2.85	27.88		1.15	5.28										0.82	5.09	terminal
Ef	E12	2.66	14.48		1.16	5.28										0.68	5.14	terminal
Ef	E12	1.89	11.55		1.16	5.28										0.62	5.21	terminal
Ef	E12	2.46	14.4		1.16	5.3										0.62	5.14	terminal
Ef	E12	1.26	8.78		1.16	5.3										0.78	4.97	terminal
Ef	E12	1.49	7.62		1.16	5.3										0.39	5.46	terminal
Ef	E12	1.62	7.61		1.17	5.3										0.31	5.22	terminal
Ef	E12	1.54	7.61		1.17	5.32										0.43	5.38	terminal
Ef	E12	1.42	6.72		1.18	5.32										0.35	5.54	terminal
Ef	E12	1.38	5.64		1.18	5.33										0.33	5.52	terminal
Ef	E12	1.27	5.44		1.18	5.33										0.37	NA	terminal
Ef	E12	1.15	5.04		1.18	5.33										0.76	5.22	terminal
Ef	E12	1.36	5.04		1.19	5.34										0.8	5.16	terminal
Ef	E12	1	4.99		1.2	5.34										0.82	5.03	terminal
Ef	E10	12.14	65.38		1.2	5.34										0.72	5.09	terminal
Ef	E10	12.36	62.37		1.21	5.34										0.66	5.16	terminal
Ef	E10	13.26	59.43		1.22	5.34										0.68	5.12	terminal
Ef	E10	10.12	63.06		1.22	5.35										0.57	5.24	terminal
Ef	E10	10.26	62.17		1.23	5.35										0.49	5.28	terminal
Ef	E10	11	51.85		1.24	5.35										0.58	4.93	terminal
Ef	E10	7.77	44.79		1.24	5.36										0.74	5.15	terminal
Ef	E10	7.62	41.82		1.25	5.36										0.51	5.34	terminal
Ef	E10	6.95	38.65		1.26	5.36										0.39	5.3	terminal
Ef	E10	5.6	33.61		1.26	5.36										0.58	5.28	terminal
Ef	E10	0.95	21.06		1.26	5.36										0.37	5.5	terminal
Ef	E10	1.09	12.26		1.27	5.37										0.39	5.32	terminal
Ef	E10	1.32	8.8		1.27	5.37										0.46	5.36	terminal
Ef	E10	1.48	7.11		1.27	5.38										0.43	5.96	terminal
Ef	E10	1.91	5.4		1.27	5.38										0.35	NA	terminal
Ef	E10	1.92	5.55		1.28	5.39										1.16	5.37	terminal
Ef	E10	1.56	4.71		1.29	5.39										1.05	5.2	terminal
Ef	E10	1.4236	4.8364		1.29	5.4										0.76	5.51	terminal
Ef	E10	1.49	4.85		1.3	5.4										0.89	5.02	terminal
Ef	E10	1.53	4.61		1.31	5.41										1.07	5.24	terminal
Ef	E10	1.67	4.83		1.31	5.41										0.93	5.08	terminal
Ef	E10	1.54	4.73		1.31	5.41										0.76	5.26	terminal
Ef	E10	1.44	4.68		1.32	5.41										0.8	5.28	terminal
Ef	E10	1.57	4.74		1.32	5.41										0.64	5.24	terminal
Ef	E10	1.16	4.91		1.33	5.41										0.7	5.12	terminal
Ef	E10	1.34	4.84		1.33	5.44										0.72	5.22	terminal
Ef	E10	1.14	4.88		1.34	5.44										0.68	5.3	terminal
Ef	E10	1.31	4.84		1.34	5.46										0.68	5	terminal
Ef	E10	1.18	5.22		1.35	5.46										0.72	5.41	terminal
Ef	E08	7.54	100.61		1.36	5.46										0.52	5.39	terminal
Ef	E08	8.79	91.76		1.36	5.47										0.48	5.41	terminal
Ef	E08	11.41	92.57		1.37	5.48										0.29	5.47	terminal
Ef	E08	11.68	49.18		1.37	5.48										0.35	5.55	terminal
Ef	E08	12.28	63.23		1.38	5.5										0.43	5.53	terminal
Ef	E08	11.88	77.63		1.39	5.5										0.35	5.6	terminal
Ef	E08	8.87	92.47		1.41	5.51										0.35	5.68	terminal
Ef	E08	10.05	97.57		1.41	5.51										0.41	NA	terminal
Ef	E08	13.19	97.26		1.42	5.51										1.11	4.81	terminal
Ef	E08	10.33	62.44		1.42	5.51										1.06	4.89	terminal
Ef	E08	10.5	73.81		1.42	5.52										0.91	4.83	terminal
Ef	E08	12.21	70.2		1.4236	5.53										0.85	5.04	terminal
Ef	E08	9.49	77.7		1.43	5.53										0.8	4.81	terminal
Ef	E08	10.04	77.21		1.43	5.54										0.87	4.95	terminal
Ef	E08	9.45	84.72		1.44	5.55										0.76	4.89	terminal
Ef	E08	6.58	74.23		1.45	5.55										0.81	4.92	terminal
Ef	E08	6.17	62.13		1.47	5.55										0.82	4.87	terminal
Ef	E08	4.77	42.25		1.47	5.55										0.58	5.04	terminal
Ef	E08	2.75	24.81		1.48	5.56										0.62	5.06	terminal
Ef	E08	2.19	10.13		1.48	5.59										0.56	4.99	terminal
Ef	E08	2.27	8.11		1.49	5.6										0.5	5.14	terminal
Ef	E08	1.99	6.03		1.49	5.64										0.49	5.2	terminal
Ef	E08	2.02	4.93		1.51	5.64										0.25	5.38	terminal
Ef	E08	1.52	5.35		1.52	5.66										0.31	5.24	terminal
Ef	E08	1.45	5.22		1.52	5.68										0.31	5.55	terminal
Ef	E08	1.28	4.91		1.53	5.73										0.21	5.64	terminal
Ef	E08	1.39	4.73		1.53	5.77										0.33	NA	terminal
Ef	E08	1.47	4.6		1.53	5.78										1.12	5.01	terminal
Ef	E08	1.8	4.29		1.54	5.8										0.87	5.14	terminal
Ef	E08	1.71	4.58		1.54	5.85										0.95	5.08	terminal
Ef	E08	1.42	4.56		1.56	5.88										0.97	4.79	terminal
Ef	E08	1.34	5.02		1.56	5.89										0.78	5.14	terminal
Ef	E08	1.21	4.83		1.57	5.9										0.8	5.06	terminal
Ef	E08	1.22	5.02		1.57	5.9										0.91	4.97	terminal
Ef	E08	0.8	5.1		1.57	5.91										0.68	5.04	terminal
Ef	E08	0.79	5.39		1.61	5.96										0.66	5.14	terminal
Ef	E07	11.16	100.66		1.61	5.98										0.66	5.12	terminal
Ef	E07	9.19	95.69		1.62	5.99										0.52	5.03	terminal
Ef	E07	12.42	105.22		1.64	6										0.74	4.95	terminal
Ef	E07	11.86	84.17		1.65	6										0.66	5.3	terminal
Ef	E07	13.81	96.11		1.66	6.01										0.47	5.12	terminal
Ef	E07	12.45	92.96		1.66	6.02										0.47	5.24	terminal
Ef	E07	14.29	87.98		1.67	6.02										0.48	5.26	terminal
Ef	E07	12.91	90.42		1.67	6.03										0.39	5.24	terminal
Ef	E07	11.46	94.43		1.7	6.1										0.48	5.18	terminal
Ef	E07	10.89	168.95		1.7	6.13										0.45	5.34	terminal
Ef	E07	10.09	81.52		1.71	6.31										0.41	5.51	terminal
Ef	E07	8.6	51.88		1.73	6.41										0.27	5.41	terminal
Ef	E07	8.44	48.76		1.73	6.47										0.41	5.55	terminal
Ef	E07	8.51	54.8		1.75	6.54										0.21	NA	terminal
Ef	E07	8.51	61.03		1.77	6.72										0.85	5.34	terminal
Ef	E07	6.73	59.58		1.78	6.86										0.76	5.51	terminal
Ef	E07	8.15	58.37		1.8	6.93										0.27	5.88	terminal
Ef	E07	6.8	61.79		1.8	7.06										0.27	5.9	terminal
Ef	E07	5.7	49.61		1.81	7.11										0.29	5.78	terminal
Ef	E07	6.67	52.52		1.83	7.11										0.25	5.98	terminal
Ef	E07	5.28	52.05		1.84	7.17										0.31	6.01	terminal
Ef	E07	6.45	47.93		1.88	7.19										0.25	5.99	terminal
Ef	E07	4.15	49.15		1.89	7.23										0.23	NA	terminal
Ef	E07	4.39	43.54		1.91	7.3										0.71	5.56	terminal
Ef	E07	3.36	28.38		1.91	7.3										0.71	5.41	terminal
Ef	E07	4.72	35.38		1.91	7.37										0.58	NA	terminal
Ef	E07	3.16	33.75		1.92	7.39										2.82	24.59	terminal
Ef	E07	2.82	24.59		1.97	7.39										2.68	27.41	terminal
Ef	E07	2.68	27.41		1.97	7.49										2.33	17.94	terminal
Ef	E07	2.33	17.94		1.99	7.6										2.1	9.35	terminal
Ef	E07	2.1	9.35		2	7.61										1.91	7.39	terminal
Ef	E07	1.91	7.39		2.01	7.61										1.27	6.02	terminal
Ef	E07	1.27	6.02		2.01	7.62										1.37	5.01	terminal
Ef	E07	1.37	5.01		2.01	7.93										1.12	5.1	terminal
Ef	E07	1.12	5.1		2.02	7.94										1.66	4.75	terminal
Ef	E07	1.66	4.75		2.04	7.98										1.61	4.57	terminal
Ef	E07	1.61	4.57		2.04	8.06										1.29	4.94	terminal
Ef	E07	1.29	4.94		2.06	8.11										0.78	5.27	terminal
Ef	E06	9.84	54.37		2.08	8.13										1.03	5.09	terminal
Ef	E06	9.26	60.07		2.08	8.3										0.95	5.08	terminal
Ef	E06	7.97	68.01		2.1	8.42										1.07	5.09	terminal
Ef	E06	6.07	63.24		2.1	8.44										1.04	5.06	terminal
Ef	E06	6.87	58.76		2.19	8.5										0.93	5.34	terminal
Ef	E06	6.72	56.68		2.21	8.55										0.82	5.21	terminal
Ef	E06	4.7	60.93		2.24	8.78										0.88	5.36	terminal
Ef	E06	4.37	58.95		2.25	8.79										0.63	5.46	terminal
Ef	E06	4.11	33.2		2.27	8.8										0.7	NA	terminal
Ef	E06	3.92	46.97		2.28	8.83										0.57	NA	terminal
Ef	E06	4.01	51.61		2.29	8.98										2.75	19.13	terminal
Ef	E06	4.25	34.92		2.33	9.02										2.4	9.3	terminal
Ef	E06	4.18	46.58		2.33	9.04										2.9	8.44	terminal
Ef	E06	4.48	43.31		2.33	9.11										2.51	5.2	terminal
Ef	E06	4.06	30.94		2.35	9.18										2.59	4.1	terminal
Ef	E06	4.21	37.5		2.35	9.24										2.35	4.14	terminal
Ef	E06	3.86	43.28		2.35	9.26										1.84	4.36	terminal
Ef	E06	3.4	28.38		2.36	9.3										1.73	4.25	terminal
Ef	E06	3.22	29.99		2.4	9.35										1.42	4.47	terminal
Ef	E06	2.96	38.19		2.41	9.35										1.73	4.26	terminal
Ef	E06	3.04	25.14		2.44	9.5										1.13	4.63	terminal
Ef	E06	2.83	30.12		2.45	9.52										1.33	4.51	terminal
Ef	E06	2.62	23.34		2.46	9.61										1.22	4.44	terminal
Ef	E06	2.55	26.46		2.48	9.65										1.64	4.18	terminal
Ef	E06	2.25	19.8		2.51	9.7										1.15	4.54	terminal
Ef	E06	2.08	11.71		2.52	9.71										1.11	4.67	terminal
Ef	E06	2.01	10.09		2.53	9.73										1.09	4.67	terminal
Ef	E06	2.01	9.93		2.55	9.75										1.31	4.49	terminal
Ef	E06	1.81	7.23		2.58	9.93										1.26	4.37	terminal
Ef	E06	1.48	6.13		2.59	10.09										1.15	4.65	terminal
Ef	E06	1.14	5.36		2.6	10.13										0.96	4.87	terminal
Ef	E06	1.36	5.15		2.62	10.18										0.84	5.05	terminal
Ef	E06	1.19	5.28		2.66	10.45										0.8	NA	terminal
Ef	E06	1.41	5.35		2.68	11.47										1.75	4.72	terminal
Ef	E06	0.79	5.41		2.68	11.55										0.98	7.17	terminal
Ef	E06	0.93	5.26		2.68	11.71										0.87	3.32	terminal
Ef	E06	0.95	5.35		2.71	11.98										0.9	4.6	terminal
Ef	E06	0.78	5.36		2.75	12.26										1.11	NA	terminal
Ef	E06	1.26	5.2		2.75	13.36										2.29	4.17	terminal
Ef	E06	1.3	5.32		2.79	14.4										2.48	3.85	terminal
Ef	E06	1.17	5.33		2.82	14.48										2.45	3.88	terminal
Ef	E06	1.17	5.24		2.82	17.94										1.53	4.61	terminal
Ef	E06	1.15	5.44		2.83	17.94										1.32	4.97	terminal
Ef	E06	1.06	5.5		2.85	18.61										1.53	4.53	terminal
Ef	E06	1.16	5.36		2.85	18.64										1.04	4.97	terminal
Ef	E06	1.1	5.48		2.89	19.13										1.04	5.09	terminal
Ef	E06	1.05	5.48		2.9	19.8										0.88	5.02	terminal
Ef	E06	0.7	5.59		2.96	20.95										1.2	4.83	terminal
Ef	E06	0.69	6		2.98	21.06										1.25	4.77	terminal
Ef	E05	7.93	95.22		3	23.12										0.84	5.05	terminal
Ef	E05	8.14	107.96		3.01	23.34										1.24	4.65	terminal
Ef	E05	7.55	121.5		3.04	24.59										0.96	4.92	terminal
Ef	E05	6.86	116.63		3.09	24.59										0.96	4.97	terminal
Ef	E05	5.44	118.97		3.1	24.79										0.81	5.13	terminal
Ef	E05	7.63	189.68		3.13	24.81										0.76	5.17	terminal
Ef	E04	8.7	121.14		3.16	25.14										0.76	5.37	terminal
Ef	E04	8.64	127.6		3.19	26.46										0.6	5.25	terminal
Ef	E04	7.47	113.04		3.2	27.41										0.56	5.34	terminal
Ef	E04	7.33	106.48		3.22	27.41										0.76	5.4	terminal
Ef	E04	8.28	97.31		3.28	27.88										0.45	5.77	terminal
Ef	E04	7.05	105.57		3.36	28.38										0.52	NA	terminal
Ef	E04	7.04	105.52		3.36	28.38
Ef	E04	8.17	53.31		3.4	29.36									ave	1.28588	6.38907
Ef	E04	7.23	39.74		3.47	29.99									min	0.21	3.32
Ef	E04	5.27	38.78		3.54	30.02									max	4.25	27.41
Ef	E04	7.02	42.39		3.56	30.12									no	339	326
Ef	E04	4.8	36.64		3.58	30.94
Ef	E04	6.55	44.7		3.6	32.06
Ef	E04	6.14	47.98		3.64	33.2
Ef	E04	5.36	52.71		3.77	33.22
Ef	E04	4.89	44.98		3.78	33.3
Ef	E04	4.61	42		3.86	33.61
Ef	E04	3.64	34.35		3.88	33.63
Ef	E04	4.19	24.79		3.89	33.71
Ef	E04	3.28	33.71		3.89	33.72
Ef	E04	2.44	23.12		3.92	33.75
Ef	E04	3.01	18.61		3.93	34.35
Ef	E04	2.41	13.36		3.98	34.56
Ef	E04	1.97	6		3.98	34.84
Ef	E04	1.24	5.51		4.01	34.92
Ef	E02	7.38	186.29		4.01	35.38
Ef	E02	7.58	133.49		4.01	35.52
Ef	E02	8.7	140.55		4.03	36.64
Ef	E02	4.73	146.25		4.05	36.77
Ef	E02	7.62	128.65		4.06	37.5
Ef	E02	5.29	122.49		4.06	38.19
Ef	E02	5.93	230.48		4.08	38.65
Ef	E02	6.53	118.23		4.08	38.78
Ef	E02	7.22	120.39		4.11	38.83
Ef	E02	7.98	113.45		4.15	39.74
Ef	E02	7.05	118.19		4.15	40.35
Ef	E02	6.09	48.28		4.16	41.82
Ef	E02	7.22	33.63		4.16	42
Ef	E02	6.74	35.52		4.16	42.25
Ef	E02	7.33	53.24		4.18	42.39
Ef	E02	7.94	68.83		4.19	43.25
Ef	E02	6.25	59.94		4.21	43.28
Ef	E02	5.65	61.01		4.22	43.31
Ef	E02	5.1	43.25		4.25	43.54
Ef	E02	5.45	54.68		4.25	44.24
Ef	E02	4.33	30.02		4.33	44.7
Ef	E02	4.08	33.72		4.33	44.79
Ef	E02	3.09	18.64		4.34	44.98
Ef	E02	5.13	9.75		4.37	45.02
Ef	E02	4.57	20.95		4.38	45.92
Ef	E02	2.89	7.98		4.39	46.58
Ef	E02	3.89	8.42		4.45	46.75
Ef	E02	3	6.54		4.48	46.97
Ef	E02	2.28	5.85		4.54	47.93
Ef	E02	2.33	5.33		4.55	47.98
Ef	E02	2.21	5.08		4.57	48.28
Ef	E02	1.65	5.09		4.61	48.69
Ef	E02	2.6	4.09		4.65	48.76
Ef	E02	1.77	4.79		4.7	49.15
Ef	E16	0.82	5.09		4.7	49.18
Ef	E16	0.68	5.14		4.72	49.61
Ef	E16	0.62	5.21		4.73	51.61
Ef	E16	0.62	5.14		4.73	51.85
Ef	E16	0.78	4.97		4.77	51.88
Ef	E16	0.39	5.46		4.79	52.05
Ef	E16	0.31	5.22		4.8	52.52
Ef	E16	0.43	5.38		4.84	52.71
Ef	E16	0.35	5.54		4.88	52.74
Ef	E16	0.33	5.52		4.89	53.24
Ef	E16	0.37	NA		5.03	53.31
Ef	E15	0.76	5.22		5.05	54.07
Ef	E15	0.8	5.16		5.1	54.37
Ef	E15	0.82	5.03		5.12	54.68
Ef	E15	0.72	5.09		5.13	54.8
Ef	E15	0.66	5.16		5.13	55.52
Ef	E15	0.68	5.12		5.23	56.35
Ef	E15	0.57	5.24		5.23	56.42
Ef	E15	0.49	5.28		5.27	56.68
Ef	E15	0.58	4.93		5.28	57.08
Ef	E15	0.74	5.15		5.29	58.37
Ef	E15	0.51	5.34		5.3	58.76
Ef	E15	0.39	5.3		5.36	58.95
Ef	E15	0.58	5.28		5.44	59.43
Ef	E15	0.37	5.5		5.45	59.54
Ef	E15	0.39	5.32		5.52	59.58
Ef	E15	0.46	5.36		5.54	59.93
Ef	E15	0.43	5.96		5.6	59.94
Ef	E15	0.35	NA		5.65	60.07
Ef	E14	1.16	5.37		5.7	60.93
Ef	E14	1.05	5.2		5.78	61.01
Ef	E14	0.76	5.51		5.8	61.03
Ef	E14	0.89	5.02		5.93	61.79
Ef	E14	1.07	5.24		6	62.13
Ef	E14	0.93	5.08		6.07	62.17
Ef	E14	0.76	5.26		6.09	62.37
Ef	E14	0.8	5.28		6.12	62.44
Ef	E14	0.64	5.24		6.14	62.88
Ef	E14	0.7	5.12		6.17	63.01
Ef	E14	0.72	5.22		6.22	63.06
Ef	E14	0.68	5.3		6.25	63.23
Ef	E14	0.68	5		6.45	63.24
Ef	E14	0.72	5.41		6.46	63.67
Ef	E14	0.52	5.39		6.52	64.5
Ef	E14	0.48	5.41		6.53	65.14
Ef	E14	0.29	5.47		6.55	65.38
Ef	E14	0.35	5.55		6.58	67.04
Ef	E14	0.43	5.53		6.65	67.4
Ef	E14	0.35	5.6		6.67	67.78
Ef	E14	0.35	5.68		6.67	67.96
Ef	E14	0.41	NA		6.72	68.01
Ef	E13	1.11	4.81		6.73	68.03
Ef	E13	1.06	4.89		6.74	68.66
Ef	E13	0.91	4.83		6.8	68.83
Ef	E13	0.85	5.04		6.86	69.06
Ef	E13	0.8	4.81		6.87	69.73
Ef	E13	0.87	4.95		6.92	70.2
Ef	E13	0.76	4.89		6.92	70.62
Ef	E13	0.81	4.92		6.95	70.82
Ef	E13	0.82	4.87		7.02	70.92
Ef	E13	0.58	5.04		7.04	71.03
Ef	E13	0.62	5.06		7.05	71.22
Ef	E13	0.56	4.99		7.05	71.86
Ef	E13	0.5	5.14		7.22	71.95
Ef	E13	0.49	5.2		7.22	73.39
Ef	E13	0.25	5.38		7.23	73.81
Ef	E13	0.31	5.24		7.26	74.23
Ef	E13	0.31	5.55		7.28	75.52
Ef	E13	0.21	5.64		7.33	76.41
Ef	E13	0.33	NA		7.33	77.21
Ef	E12	1.12	5.01		7.34	77.63
Ef	E12	0.87	5.14		7.38	77.7
Ef	E12	0.95	5.08		7.47	78.13
Ef	E12	0.97	4.79		7.48	80.49
Ef	E12	0.78	5.14		7.54	81.52
Ef	E12	0.8	5.06		7.55	82.81
Ef	E12	0.91	4.97		7.58	82.86
Ef	E12	0.68	5.04		7.62	83.19
Ef	E12	0.66	5.14		7.62	83.49
Ef	E12	0.66	5.12		7.63	84.17
Ef	E12	0.52	5.03		7.74	84.49
Ef	E12	0.74	4.95		7.77	84.72
Ef	E12	0.66	5.3		7.86	85.27
Ef	E12	0.47	5.12		7.93	86.21
Ef	E12	0.47	5.24		7.94	86.99
Ef	E12	0.48	5.26		7.94	87.98
Ef	E12	0.39	5.24		7.97	88.29
Ef	E12	0.48	5.18		7.98	90
Ef	E12	0.45	5.34		8.14	90.42
Ef	E12	0.41	5.51		8.15	91.76
Ef	E12	0.27	5.41		8.17	92.47
Ef	E12	0.41	5.55		8.28	92.57
Ef	E12	0.21	NA		8.37	92.96
Ef	E10	0.85	5.34		8.41	93.61
Ef	E10	0.76	5.51		8.44	93.89
Ef	E10	0.27	5.88		8.45	94.43
Ef	E10	0.27	5.9		8.51	94.46
Ef	E10	0.29	5.78		8.51	95.22
Ef	E10	0.25	5.98		8.6	95.69
Ef	E10	0.31	6.01		8.63	96.11
Ef	E10	0.25	5.99		8.64	97.09
Ef	E10	0.23	NA		8.7	97.26
Ef	E08	0.71	5.56		8.7	97.3
Ef	E08	0.71	5.41		8.73	97.31
Ef	E08	0.58	NA		8.79	97.57
Ef	E07	2.82	24.59		8.84	100.61
Ef	E07	2.68	27.41		8.84	100.66
Ef	E07	2.33	17.94		8.86	102.33
Ef	E07	2.1	9.35		8.87	104.44
Ef	E07	1.91	7.39		8.89	105.22
Ef	E07	1.27	6.02		8.98	105.22
Ef	E07	1.37	5.01		9.06	105.52
Ef	E07	1.12	5.1		9.15	105.53
Ef	E07	1.66	4.75		9.18	105.57
Ef	E07	1.61	4.57		9.19	105.93
Ef	E07	1.29	4.94		9.26	106.48
Ef	E07	0.78	5.27		9.29	107.38
Ef	E07	1.03	5.09		9.39	107.96
Ef	E07	0.95	5.08		9.4	108.42
Ef	E07	1.07	5.09		9.45	108.53
Ef	E07	1.04	5.06		9.49	108.53
Ef	E07	0.93	5.34		9.52	111.35
Ef	E07	0.82	5.21		9.74	112.79
Ef	E07	0.88	5.36		9.79	113.03
Ef	E07	0.63	5.46		9.84	113.04
Ef	E07	0.7	NA		9.86	113.45
Ef	E06	0.57	NA		9.89	114.62
Ef	E05	5.23	86.21		9.9	115.96
Ef	E05	5.05	82.81		10.04	116.63
Ef	E05	4.54	127.54		10.05	117.07
Ef	E05	5.52	118.35		10.07	118.19
Ef	E05	5.78	124.6		10.08	118.2
Ef	E05	3.54	108.42		10.09	118.23
Ef	E05	4.06	119.28		10.12	118.35
Ef	E05	4.16	113.03		10.13	118.86
Ef	E05	3.77	114.62		10.13	118.97
Ef	E05	4.03	102.33		10.18	119.28
Ef	E05	4.08	108.53		10.2	119.57
Ef	E05	4.65	70.62		10.24	120.39
Ef	E05	5.12	56.35		10.26	121.14
Ef	E05	4.73	67.78		10.26	121.5
Ef	E05	4.01	82.86		10.33	121.75
Ef	E05	3.98	83.49		10.36	121.84
Ef	E05	4.22	69.06		10.38	122.49
Ef	E05	3.6	93.89		10.4	122.94
Ef	E05	4.34	67.4		10.5	124.6
Ef	E05	3.13	70.82		10.54	124.63
Ef	E05	4.01	84.49		10.58	124.71
Ef	E05	4.55	65.14		10.61	125.64
Ef	E05	4.16	56.42		10.65	126.59
Ef	E05	4.16	54.07		10.84	127.54
Ef	E05	3.98	36.77		10.89	127.6
Ef	E05	2.75	19.13		10.95	127.68
Ef	E05	2.4	9.3		10.99	128.1
Ef	E05	2.9	8.44		10.99	128.42
Ef	E05	2.51	5.2		11	128.65
Ef	E05	2.59	4.1		11.1	130.2
Ef	E05	2.35	4.14		11.11	131.58
Ef	E05	1.84	4.36		11.16	132.88
Ef	E05	1.73	4.25		11.19	133.22
Ef	E05	1.42	4.47		11.2	133.29
Ef	E05	1.73	4.26		11.21	133.49
Ef	E05	1.13	4.63		11.22	133.64
Ef	E05	1.33	4.51		11.23	134.51
Ef	E05	1.22	4.44		11.41	135.7
Ef	E05	1.64	4.18		11.46	136.59
Ef	E05	1.15	4.54		11.68	137.52
Ef	E05	1.11	4.67		11.86	138.24
Ef	E05	1.09	4.67		11.88	139.36
Ef	E05	1.31	4.49		12.14	140.55
Ef	E05	1.26	4.37		12.21	140.92
Ef	E05	1.15	4.65		12.23	141.26
Ef	E05	0.96	4.87		12.28	142.61
Ef	E05	0.84	5.05		12.32	146.25
Ef	E05	0.8	NA		12.36	146.66
Ef	E04	1.75	4.72		12.38	148.04
Ef	E04	0.98	7.17		12.42	148.89
Ef	E04	0.87	3.32		12.45	149.33
Ef	E04	0.9	4.6		12.56	154.29
Ef	E04	1.11	NA		12.63	162.3
Ef	E02	2.29	4.17		12.91	168.95
Ef	E02	2.48	3.85		12.91	186.29
Ef	E02	2.45	3.88		12.92	189.68
Ef	E02	1.53	4.61		13.19	230.48
Ef	E02	1.32	4.97		13.21	234.87
Ef	E02	1.53	4.53		13.22	238.13
Ef	E02	1.04	4.97		13.26	242.31
Ef	E02	1.04	5.09		13.36	249.93
Ef	E02	0.88	5.02		13.81	258.51
Ef	E02	1.2	4.83		14.29	286.2
Ef	E02	1.25	4.77
Ef	E02	0.84	5.05
Ef	E02	1.24	4.65
Ef	E02	0.96	4.92
Ef	E02	0.96	4.97
Ef	E02	0.81	5.13
Ef	E02	0.76	5.17
Ef	E02	0.76	5.37
Ef	E02	0.6	5.25
Ef	E02	0.56	5.34
Ef	E02	0.76	5.4
Ef	E02	0.45	5.77
Ef	E02	0.52	NA

## Sheet: Fig2
date	time	relative	sunset	min	min		male	ave	sd	sem	time2	time		female	ave	sd	sem	time2	time		sum	time	m	f	moth	m2	bat	b2		time	m2	b2
20140703	21:45:00	00:42:00	21:03:00	42	50		n=16	0	0	0	L16	-60		n=18	0	0	0	L16	-60		328.671	-60	0	0	0	0	0	0		-60	0	0
20140703	21:47:00	00:44:00	21:03:00	44	50		noc%=98.616	0	0	0	L16	-50		noc%=99.269	0	0	0	L16	-50		1568	-50	0	0	0	0	1	0.0637755		-50	0	0.0637755
20140703	21:48:00	00:45:00	21:03:00	45	50			0	0	0	L16	-40			0	0	0	L16	-40			-40	0	0	0	0	2	0.127551		-40	0	0.127551
20140703	21:48:00	00:45:00	21:03:00	45	50			0	0	0	L16	-30			0	0	0	L16	-30			-30	0	0	0	0	1	0.0637755		-30	0	0.0637755
20140703	21:48:00	00:45:00	21:03:00	45	50			0	0	0	L16	-20			0	0	0	L16	-20			-20	0	0	0	0	2	0.127551		-20	0	0.127551
20140703	21:49:00	00:46:00	21:03:00	46	50			0	0	0	L16	-10			0	0	0	L16	-10			-10	0	0	0	0	13	0.829082		-10	0	0.829082
20140703	21:49:00	00:46:00	21:03:00	46	50			13.3	11.2847	3.56854	D1	0			14.6667	13.4339	3.16641	D1	0			0	212.8	264	14.0235	4.26674	33	2.10459		0	4.26674	2.10459
20140703	21:49:00	00:46:00	21:03:00	46	50			22.9	19.4162	6.13994	D1	10			32	13.412	3.16124	D1	10			10	366.4	576	27.7176	8.43326	66	4.20918		10	8.43326	4.20918
20140703	21:49:00	00:46:00	21:03:00	46	50			21.1	13.0337	4.12162	D1	20			28.8889	17.5093	4.12698	D1	20			20	337.6	520	25.2235	7.67441	81	5.16582		20	7.67441	5.16582
20140703	21:50:00	00:47:00	21:03:00	47	50			24	13.0554	4.12849	D1	30			21.5	15.8606	3.73838	D1	30			30	384	387	22.6765	6.89945	183	11.6709		30	6.89945	11.6709
20140703	21:50:00	00:47:00	21:03:00	47	50			13.1	13.2786	4.19907	D1	40			14.0556	12.9545	3.05342	D1	40			40	209.6	253	13.6059	4.13967	248	15.8163		40	4.13967	15.8163
20140703	21:50:00	00:47:00	21:03:00	47	50			10.5	12.7475	4.03113	D1	50			11.9444	12.9863	3.0609	D1	50			50	168	215	11.2647	3.42735	221	14.0944		50	3.42735	14.0944
20140703	21:50:00	00:47:00	21:03:00	47	50			5.8	5.86515	1.85472	D2	60			6	8.65006	2.03884	D2	60			60	92.8	108	5.90588	1.7969	153	9.75765		60	1.7969	9.75765
20140703	21:51:00	00:48:00	21:03:00	48	51			7.9	9.10982	2.88078	D2	70			7.11111	10.3007	2.4279	D2	70			70	126.4	128	7.48235	2.27655	111	7.07908		70	2.27655	7.07908
20140703	21:51:00	00:48:00	21:03:00	48	51			7.3	8.68012	2.74489	D2	80			6.05556	9.28295	2.18801	D2	80			80	116.8	109	6.64118	2.02062	75	4.78316		80	2.02062	4.78316
20140703	21:51:00	00:48:00	21:03:00	48	51			14	13.2246	4.18197	D2	90			7.33333	8.26758	1.94869	D2	90			90	224	132	10.4706	3.18574	70	4.46429		90	3.18574	4.46429
20140703	21:52:00	00:49:00	21:03:00	49	51			7.3	10.9041	3.44819	D2	100			8.94444	9.29562	2.191	D2	100			100	116.8	161	8.17059	2.48595	110	7.01531		100	2.48595	7.01531
20140703	21:53:00	00:50:00	21:03:00	50	51			2.9	3.10734	0.982627	D2	110			5	8.10229	1.90973	D2	110			110	46.4	90	4.01176	1.2206	70	4.46429		110	1.2206	4.46429	49.2143
20140703	21:53:00	00:50:00	21:03:00	50	51			6	9.11653	2.8829	D3	120			3.27778	5.15416	1.21485	D3	120			120	96	59	4.55882	1.38705	34	2.16837		120	1.38705	2.16837	92.7934
20140703	21:54:00	00:51:00	21:03:00	51	51			1.6	3.33999	1.0562	D3	130			6.66667	9.3116	2.19477	D3	130			130	25.6	120	4.28235	1.30293	15	0.956633		130	1.30293	0.956633
20140703	21:55:00	00:52:00	21:03:00	52	51			2.1	4.04008	1.27758	D3	140			6.61111	9.78678	2.30677	D3	140			140	33.6	119	4.48824	1.36557	16	1.02041		140	1.36557	1.02041
20140703	21:56:00	00:53:00	21:03:00	53	51			3.1	5.38413	1.70261	D3	150			3.5	6.45573	1.52163	D3	150			150	49.6	63	3.31176	1.00762	11	0.701531		150	1.00762	0.701531
20140703	21:57:00	00:54:00	21:03:00	54	51			1.1	3.47851	1.1	D3	160			5.72222	10.2487	2.41564	D3	160			160	17.6	103	3.54706	1.07921	10	0.637755		160	1.07921	0.637755
20140703	21:57:00	00:54:00	21:03:00	54	52			4	6.46357	2.04396	D3	170			8	15.3776	3.62454	D3	170			170	64	144	6.11765	1.86133	4	0.255102		170	1.86133	0.255102
20140703	21:57:00	00:54:00	21:03:00	54	52			1.1	2.02485	0.640312	D4	180			4.44444	6.08008	1.43309	D4	180			180	17.6	80	2.87059	0.873394	19	1.21173		180	0.873394	1.21173
20140703	21:57:00	00:54:00	21:03:00	54	52			1.2	1.98886	0.628932	D4	190			3.72222	6.42427	1.51421	D4	190			190	19.2	67	2.53529	0.771378	2	0.127551		190	0.771378	0.127551
20140703	22:00:00	00:57:00	21:03:00	57	52			6.4375	10.8932	2.72331	D4	200			2.66667	6.74755	1.59041	D4	200			200	103	48	4.44118	1.35125	0	0		200	1.35125	0
20140703	22:01:00	00:58:00	21:03:00	58	52			3.25	4.79583	1.19896	D4	210			5.22222	9.9206	2.33831	D4	210			210	52	94	4.29412	1.30651	4	0.255102		210	1.30651	0.255102
20140703	22:01:00	00:58:00	21:03:00	58	52			3.1875	4.05329	1.01332	D4	220			6.44444	12.5005	2.94639	D4	220			220	51	116	4.91176	1.49443	5	0.318878		220	1.49443	0.318878
20140703	22:01:00	00:58:00	21:03:00	58	52			3.5	6.20752	1.55188	D4	230			5.66667	8.49221	2.00163	D4	230			230	56	102	4.64706	1.4139	0	0		230	1.4139	0
20140703	22:02:00	00:59:00	21:03:00	59	52			5.5625	8.91417	2.22854	D5	240			2.61111	5.31523	1.25281	D5	240			240	89	47	4	1.21702	0	0		240	1.21702	0
20140703	22:02:00	00:59:00	21:03:00	59	52			1.0625	3.49225	0.873063	D5	250			3.05556	8.25671	1.94612	D5	250			250	17	55	2.11765	0.644307	1	0.0637755		250	0.644307	0.0637755
20140703	22:02:00	00:59:00	21:03:00	59	52			1.875	3.99792	0.999479	D5	260			5.33333	9.61004	2.26511	D5	260			260	30	96	3.70588	1.12754	1	0.0637755		260	1.12754	0.0637755
20140703	22:03:00	01:00:00	21:03:00	60	52			2.1875	3.70978	0.927446	D5	270			1.72222	3.25044	0.766136	D5	270			270	35	31	1.94118	0.590615	2	0.127551		270	0.590615	0.127551
20140703	22:05:00	01:02:00	21:03:00	62	52			3.8125	5.90162	1.47541	D5	280			2.16667	4.5665	1.07633	D5	280			280	61	39	2.94118	0.894871	0	0		280	0.894871	0
20140703	22:06:00	01:03:00	21:03:00	63	52			2.875	4.28758	1.07189	D5	290			5.5	7.63313	1.79915	D5	290			290	46	99	4.26471	1.29756	0	0		290	1.29756	0
20140703	22:07:00	01:04:00	21:03:00	64	53			7.1875	13.8575	3.46436	D6	300			7.05556	10.9247	2.57498	D6	300			300	115	127	7.11765	2.16559	0	0		300	2.16559	0
20140703	22:07:00	01:04:00	21:03:00	64	53			2.75	4.37417	1.09354	D6	310			6.11111	10.2549	2.41711	D6	310			310	44	110	4.52941	1.3781	3	0.191327		310	1.3781	0.191327
20140703	22:07:00	01:04:00	21:03:00	64	53			6.125	11.0083	2.75208	D6	320			4.05556	7.0333	1.65776	D6	320			320	98	73	5.02941	1.53023	0	0		320	1.53023	0
20140703	22:08:00	01:05:00	21:03:00	65	53			4.125	6.48974	1.62243	D6	330			6.38889	8.87255	2.09128	D6	330			330	66	115	5.32353	1.61972	0	0		330	1.61972	0
20140703	22:08:00	01:05:00	21:03:00	65	53			1.9375	2.81588	0.703969	D6	340			9.33333	11.5198	2.71524	D6	340			340	31	168	5.85294	1.78079	0	0		340	1.78079	0
20140703	22:08:00	01:05:00	21:03:00	65	53			3.625	4.96488	1.24122	D6	350			7.05556	11.4864	2.70738	D6	350			350	58	127	5.44118	1.65551	0	0		350	1.65551	0
20140703	22:08:00	01:05:00	21:03:00	65	53			3.875	7.89831	1.97458	D7	360			7.05556	8.34176	1.96617	D7	360			360	62	127	5.55882	1.69131	0	0		360	1.69131	0
20140703	22:09:00	01:06:00	21:03:00	66	53			4.8125	8.00182	2.00046	D7	370			5.94444	8.09119	1.90711	D7	370			370	77	107	5.41176	1.64656	0	0		370	1.64656	0
20140703	22:09:00	01:06:00	21:03:00	66	53			5.25	9.64365	2.41091	D7	380			5.94444	8.98019	2.11665	D7	380			380	84	107	5.61765	1.7092	0	0		380	1.7092	0
20140703	22:09:00	01:06:00	21:03:00	66	53			6.5	10.5767	2.64418	D7	390			4.83333	5.42597	1.27891	D7	390			390	104	87	5.61765	1.7092	0	0		390	1.7092	0
20140703	22:09:00	01:06:00	21:03:00	66	53			5.5	6.70323	1.67581	D7	400			5.66667	11.6265	2.7404	D7	400			400	88	102	5.58824	1.70025	1	0.0637755		400	1.70025	0.0637755
20140703	22:10:00	01:07:00	21:03:00	67	54			6.625	9.37994	2.34499	D7	410			4.72222	5.69629	1.34263	D7	410			410	106	85	5.61765	1.7092	0	0		410	1.7092	0
20140703	22:10:00	01:07:00	21:03:00	67	54			7.125	9.3372	2.3343	D8	420			3.94444	5.94556	1.40138	D8	420			420	114	71	5.44118	1.65551	0	0		420	1.65551	0
20140703	22:10:00	01:07:00	21:03:00	67	54			9.5	11.6905	2.92261	D8	430			3.38889	5.96203	1.40526	D8	430			430	152	61	6.26471	1.90607	0	0		430	1.90607	0
20140703	22:11:00	01:08:00	21:03:00	68	54			8.9375	10.655	2.66375	D8	440			3.27778	8.18036	1.92813	D8	440			440	143	59	5.94118	1.80764	0	0		440	1.80764	0
20140703	22:11:00	01:08:00	21:03:00	68	54			11.8125	15.0741	3.76853	D8	450			5.22222	9.61956	2.26735	D8	450			450	189	94	8.32353	2.53248	0	0		450	2.53248	0
20140703	22:11:00	01:08:00	21:03:00	68	54			6.6875	8.11352	2.02838	D8	460			5.38889	13.2405	3.12081	D8	460			460	107	97	6	1.82554	0	0		460	1.82554	0
20140703	22:11:00	01:08:00	21:03:00	68	54			2.125	2.60448	0.651121	D8	470			3.22222	5.75536	1.35655	D8	470			470	34	58	2.70588	0.823281	0	0		470	0.823281	0
20140703	22:11:00	01:08:00	21:03:00	68	54			1.4375	2.18994	0.547485	L1	480			0.611111	1.46082	0.344318	L1	480			480	23	11	1	0.304256	0	0		480	0.304256	0
20140703	22:12:00	01:09:00	21:03:00	69	54			0	0	0	L1	490			0	0	0	L1	490			490	0	0	0	0	0	0		490	0	0
20140703	22:12:00	01:09:00	21:03:00	69	54			0.0625	0.25	0.0625	L1	500			0	0	0	L1	500			500	1	0	0.0294118	0.00894871	0	0		500	0.00894871	0
20140703	22:12:00	01:09:00	21:03:00	69	54			0.0625	0.25	0.0625	L1	510			0	0	0	L1	510			510	1	0	0.0294118	0.00894871	0	0		510	0.00894871	0
20140703	22:12:00	01:09:00	21:03:00	69	54			0.125	0.5	0.125	L1	520			0	0	0	L1	520			520	2	0	0.0588235	0.0178974	0	0		520	0.0178974	0
20140703	22:13:00	01:10:00	21:03:00	70	54			0	0	0	L1	530			0	0	0	L1	530			530	0	0	0	0	0	0		530	0	0
20140703	22:13:00	01:10:00	21:03:00	70	54			0	0	0	L2	540			0	0	0	L2	540			540	0	0	0	0	0	0		540	0	0
20140703	22:13:00	01:10:00	21:03:00	70	54
20140703	22:13:00	01:10:00	21:03:00	70	54
20140703	22:14:00	01:11:00	21:03:00	71	54
20140703	22:14:00	01:11:00	21:03:00	71	54
20140703	22:14:00	01:11:00	21:03:00	71	54
20140703	22:14:00	01:11:00	21:03:00	71	54
20140703	22:14:00	01:11:00	21:03:00	71	55
20140703	22:15:00	01:12:00	21:03:00	72	55
20140703	22:15:00	01:12:00	21:03:00	72	55
20140703	22:15:00	01:12:00	21:03:00	72	55
20140703	22:15:00	01:12:00	21:03:00	72	55
20140703	22:16:00	01:13:00	21:03:00	73	55
20140703	22:16:00	01:13:00	21:03:00	73	55
20140703	22:16:00	01:13:00	21:03:00	73	55
20140703	22:16:00	01:13:00	21:03:00	73	55
20140703	22:17:00	01:14:00	21:03:00	74	55
20140703	22:17:00	01:14:00	21:03:00	74	55
20140703	22:17:00	01:14:00	21:03:00	74	55
20140703	22:17:00	01:14:00	21:03:00	74	55
20140703	22:17:00	01:14:00	21:03:00	74	55
20140703	22:18:00	01:15:00	21:03:00	75	55
20140703	22:18:00	01:15:00	21:03:00	75	55
20140703	22:18:00	01:15:00	21:03:00	75	55
20140703	22:18:00	01:15:00	21:03:00	75	56
20140703	22:19:00	01:16:00	21:03:00	76	56
20140703	22:19:00	01:16:00	21:03:00	76	56
20140703	22:19:00	01:16:00	21:03:00	76	56
20140703	22:19:00	01:16:00	21:03:00	76	56
20140703	22:20:00	01:17:00	21:03:00	77	56
20140703	22:20:00	01:17:00	21:03:00	77	56
20140703	22:20:00	01:17:00	21:03:00	77	56
20140703	22:20:00	01:17:00	21:03:00	77	56
20140703	22:21:00	01:18:00	21:03:00	78	56
20140703	22:21:00	01:18:00	21:03:00	78	56
20140703	22:21:00	01:18:00	21:03:00	78	56
20140703	22:21:00	01:18:00	21:03:00	78	56
20140703	22:22:00	01:19:00	21:03:00	79	56
20140703	22:22:00	01:19:00	21:03:00	79	56
20140703	22:22:00	01:19:00	21:03:00	79	56
20140703	22:22:00	01:19:00	21:03:00	79	56
20140703	22:23:00	01:20:00	21:03:00	80	57
20140703	22:23:00	01:20:00	21:03:00	80	57
20140703	22:23:00	01:20:00	21:03:00	80	57
20140703	22:23:00	01:20:00	21:03:00	80	57
20140703	22:23:00	01:20:00	21:03:00	80	57
20140703	22:24:00	01:21:00	21:03:00	81	57
20140703	22:24:00	01:21:00	21:03:00	81	57
20140703	22:24:00	01:21:00	21:03:00	81	57
20140703	22:24:00	01:21:00	21:03:00	81	57
20140703	22:25:00	01:22:00	21:03:00	82	57
20140703	22:25:00	01:22:00	21:03:00	82	57
20140703	22:25:00	01:22:00	21:03:00	82	57
20140703	22:25:00	01:22:00	21:03:00	82	57
20140703	22:26:00	01:23:00	21:03:00	83	57
20140703	22:26:00	01:23:00	21:03:00	83	57
20140703	22:26:00	01:23:00	21:03:00	83	57
20140703	22:26:00	01:23:00	21:03:00	83	57
20140703	22:27:00	01:24:00	21:03:00	84	57
20140703	22:27:00	01:24:00	21:03:00	84	57
20140703	22:27:00	01:24:00	21:03:00	84	57
20140703	22:27:00	01:24:00	21:03:00	84	57
20140703	22:27:00	01:24:00	21:03:00	84	57
20140703	22:28:00	01:25:00	21:03:00	85	57
20140703	22:28:00	01:25:00	21:03:00	85	57
20140703	22:28:00	01:25:00	21:03:00	85	58
20140703	22:28:00	01:25:00	21:03:00	85	58
20140703	22:29:00	01:26:00	21:03:00	86	58
20140703	22:29:00	01:26:00	21:03:00	86	58
20140703	22:29:00	01:26:00	21:03:00	86	58
20140703	22:29:00	01:26:00	21:03:00	86	58
20140703	22:30:00	01:27:00	21:03:00	87	58
20140703	22:30:00	01:27:00	21:03:00	87	58
20140703	22:30:00	01:27:00	21:03:00	87	58
20140703	22:30:00	01:27:00	21:03:00	87	58
20140703	22:31:00	01:28:00	21:03:00	88	58
20140703	22:31:00	01:28:00	21:03:00	88	58
20140703	22:31:00	01:28:00	21:03:00	88	58
20140703	22:31:00	01:28:00	21:03:00	88	58
20140703	22:32:00	01:29:00	21:03:00	89	58
20140703	22:32:00	01:29:00	21:03:00	89	58
20140703	22:32:00	01:29:00	21:03:00	89	58
20140703	22:32:00	01:29:00	21:03:00	89	58
20140703	22:33:00	01:30:00	21:03:00	90	58
20140703	22:33:00	01:30:00	21:03:00	90	58
20140703	22:34:00	01:31:00	21:03:00	91	58
20140703	22:34:00	01:31:00	21:03:00	91	58
20140703	22:34:00	01:31:00	21:03:00	91	58
20140703	22:35:00	01:32:00	21:03:00	92	58
20140703	22:35:00	01:32:00	21:03:00	92	58
20140703	22:35:00	01:32:00	21:03:00	92	58
20140703	22:35:00	01:32:00	21:03:00	92	58
20140703	22:36:00	01:33:00	21:03:00	93	58
20140703	22:36:00	01:33:00	21:03:00	93	59
20140703	22:36:00	01:33:00	21:03:00	93	59
20140703	22:36:00	01:33:00	21:03:00	93	59
20140703	22:37:00	01:34:00	21:03:00	94	59
20140703	22:37:00	01:34:00	21:03:00	94	59
20140703	22:37:00	01:34:00	21:03:00	94	59
20140703	22:37:00	01:34:00	21:03:00	94	59
20140703	22:38:00	01:35:00	21:03:00	95	59
20140703	22:38:00	01:35:00	21:03:00	95	59
20140703	22:38:00	01:35:00	21:03:00	95	59
20140703	22:38:00	01:35:00	21:03:00	95	59
20140703	22:39:00	01:36:00	21:03:00	96	59
20140703	22:39:00	01:36:00	21:03:00	96	59
20140703	22:39:00	01:36:00	21:03:00	96	59
20140703	22:39:00	01:36:00	21:03:00	96	59
20140703	22:40:00	01:37:00	21:03:00	97	59
20140703	22:40:00	01:37:00	21:03:00	97	59
20140703	22:40:00	01:37:00	21:03:00	97	59
20140703	22:43:00	01:40:00	21:03:00	100	59
20140703	22:47:00	01:44:00	21:03:00	104	59
20140703	22:48:00	01:45:00	21:03:00	105	59
20140703	22:49:00	01:46:00	21:03:00	106	59
20140703	22:49:00	01:46:00	21:03:00	106	59
20140703	22:49:00	01:46:00	21:03:00	106	59
20140703	22:49:00	01:46:00	21:03:00	106	59
20140703	22:51:00	01:48:00	21:03:00	108	59
20140703	22:51:00	01:48:00	21:03:00	108	59
20140703	22:51:00	01:48:00	21:03:00	108	59
20140703	22:51:00	01:48:00	21:03:00	108	59
20140703	22:52:00	01:49:00	21:03:00	109	59
20140703	22:52:00	01:49:00	21:03:00	109	60
20140703	22:53:00	01:50:00	21:03:00	110	60
20140703	22:54:00	01:51:00	21:03:00	111	60
20140703	22:54:00	01:51:00	21:03:00	111	60
20140703	22:54:00	01:51:00	21:03:00	111	60
20140703	22:55:00	01:52:00	21:03:00	112	60
20140703	22:59:00	01:56:00	21:03:00	116	60
20140703	23:00:00	01:57:00	21:03:00	117	60
20140703	23:01:00	01:58:00	21:03:00	118	60
20140703	23:50:00	02:47:00	21:03:00	167	60
20140703	23:51:00	02:48:00	21:03:00	168	60
20140703	23:56:00	02:53:00	21:03:00	173	60
20140703	23:57:00	02:54:00	21:03:00	174	60
20140704	21:58:00	00:55:00	21:03:00	55	60
20140704	21:58:00	00:55:00	21:03:00	55	60
20140704	21:58:00	00:55:00	21:03:00	55	60
20140704	21:58:00	00:55:00	21:03:00	55	60
20140704	21:58:00	00:55:00	21:03:00	55	60
20140704	21:59:00	00:56:00	21:03:00	56	60
20140704	21:59:00	00:56:00	21:03:00	56	60
20140704	21:59:00	00:56:00	21:03:00	56	60
20140704	21:59:00	00:56:00	21:03:00	56	60
20140704	21:59:00	00:56:00	21:03:00	56	60
20140704	21:59:00	00:56:00	21:03:00	56	60
20140704	21:59:00	00:56:00	21:03:00	56	60
20140704	22:00:00	00:57:00	21:03:00	57	60
20140704	22:00:00	00:57:00	21:03:00	57	61
20140704	22:00:00	00:57:00	21:03:00	57	61
20140704	22:00:00	00:57:00	21:03:00	57	61
20140704	22:00:00	00:57:00	21:03:00	57	61
20140704	22:00:00	00:57:00	21:03:00	57	61
20140704	22:00:00	00:57:00	21:03:00	57	61
20140704	22:01:00	00:58:00	21:03:00	58	61
20140704	22:01:00	00:58:00	21:03:00	58	61
20140704	22:01:00	00:58:00	21:03:00	58	61
20140704	22:01:00	00:58:00	21:03:00	58	61
20140704	22:01:00	00:58:00	21:03:00	58	61
20140704	22:01:00	00:58:00	21:03:00	58	61
20140704	22:01:00	00:58:00	21:03:00	58	61
20140704	22:02:00	00:59:00	21:03:00	59	61
20140704	22:02:00	00:59:00	21:03:00	59	61
20140704	22:02:00	00:59:00	21:03:00	59	61
20140704	22:02:00	00:59:00	21:03:00	59	61
20140704	22:02:00	00:59:00	21:03:00	59	61
20140704	22:02:00	00:59:00	21:03:00	59	61
20140704	22:02:00	00:59:00	21:03:00	59	61
20140704	22:03:00	01:00:00	21:03:00	60	61
20140704	22:03:00	01:00:00	21:03:00	60	61
20140704	22:03:00	01:00:00	21:03:00	60	62
20140704	22:03:00	01:00:00	21:03:00	60	62
20140704	22:03:00	01:00:00	21:03:00	60	62
20140704	22:03:00	01:00:00	21:03:00	60	62
20140704	22:03:00	01:00:00	21:03:00	60	62
20140704	22:04:00	01:01:00	21:03:00	61	62
20140704	22:04:00	01:01:00	21:03:00	61	62
20140704	22:04:00	01:01:00	21:03:00	61	62
20140704	22:04:00	01:01:00	21:03:00	61	62
20140704	22:04:00	01:01:00	21:03:00	61	62
20140704	22:04:00	01:01:00	21:03:00	61	62
20140704	22:04:00	01:01:00	21:03:00	61	62
20140704	22:04:00	01:01:00	21:03:00	61	62
20140704	22:05:00	01:02:00	21:03:00	62	62
20140704	22:05:00	01:02:00	21:03:00	62	62
20140704	22:05:00	01:02:00	21:03:00	62	62
20140704	22:05:00	01:02:00	21:03:00	62	63
20140704	22:05:00	01:02:00	21:03:00	62	63
20140704	22:05:00	01:02:00	21:03:00	62	63
20140704	22:06:00	01:03:00	21:03:00	63	63
20140704	22:06:00	01:03:00	21:03:00	63	63
20140704	22:06:00	01:03:00	21:03:00	63	63
20140704	22:06:00	01:03:00	21:03:00	63	63
20140704	22:06:00	01:03:00	21:03:00	63	63
20140704	22:06:00	01:03:00	21:03:00	63	63
20140704	22:06:00	01:03:00	21:03:00	63	63
20140704	22:07:00	01:04:00	21:03:00	64	63
20140704	22:07:00	01:04:00	21:03:00	64	63
20140704	22:07:00	01:04:00	21:03:00	64	63
20140704	22:07:00	01:04:00	21:03:00	64	63
20140704	22:07:00	01:04:00	21:03:00	64	63
20140704	22:07:00	01:04:00	21:03:00	64	63
20140704	22:07:00	01:04:00	21:03:00	64	63
20140704	22:08:00	01:05:00	21:03:00	65	63
20140704	22:08:00	01:05:00	21:03:00	65	64
20140704	22:08:00	01:05:00	21:03:00	65	64
20140704	22:08:00	01:05:00	21:03:00	65	64
20140704	22:08:00	01:05:00	21:03:00	65	64
20140704	22:08:00	01:05:00	21:03:00	65	64
20140704	22:08:00	01:05:00	21:03:00	65	64
20140704	22:09:00	01:06:00	21:03:00	66	64
20140704	22:09:00	01:06:00	21:03:00	66	64
20140704	22:09:00	01:06:00	21:03:00	66	64
20140704	22:09:00	01:06:00	21:03:00	66	64
20140704	22:09:00	01:06:00	21:03:00	66	64
20140704	22:09:00	01:06:00	21:03:00	66	64
20140704	22:09:00	01:06:00	21:03:00	66	64
20140704	22:10:00	01:07:00	21:03:00	67	64
20140704	22:10:00	01:07:00	21:03:00	67	64
20140704	22:10:00	01:07:00	21:03:00	67	64
20140704	22:10:00	01:07:00	21:03:00	67	64
20140704	22:10:00	01:07:00	21:03:00	67	64
20140704	22:10:00	01:07:00	21:03:00	67	64
20140704	22:10:00	01:07:00	21:03:00	67	64
20140704	22:11:00	01:08:00	21:03:00	68	64
20140704	22:11:00	01:08:00	21:03:00	68	64
20140704	22:11:00	01:08:00	21:03:00	68	64
20140704	22:11:00	01:08:00	21:03:00	68	64
20140704	22:11:00	01:08:00	21:03:00	68	64
20140704	22:11:00	01:08:00	21:03:00	68	64
20140704	22:11:00	01:08:00	21:03:00	68	64
20140704	22:12:00	01:09:00	21:03:00	69	64
20140704	22:12:00	01:09:00	21:03:00	69	65
20140704	22:12:00	01:09:00	21:03:00	69	65
20140704	22:12:00	01:09:00	21:03:00	69	65
20140704	22:12:00	01:09:00	21:03:00	69	65
20140704	22:12:00	01:09:00	21:03:00	69	65
20140704	22:12:00	01:09:00	21:03:00	69	65
20140704	22:13:00	01:10:00	21:03:00	70	65
20140704	22:13:00	01:10:00	21:03:00	70	65
20140704	22:13:00	01:10:00	21:03:00	70	65
20140704	22:13:00	01:10:00	21:03:00	70	65
20140704	22:14:00	01:11:00	21:03:00	71	65
20140704	22:14:00	01:11:00	21:03:00	71	65
20140704	22:14:00	01:11:00	21:03:00	71	65
20140704	22:14:00	01:11:00	21:03:00	71	65
20140704	22:15:00	01:12:00	21:03:00	72	65
20140704	22:15:00	01:12:00	21:03:00	72	65
20140704	22:15:00	01:12:00	21:03:00	72	65
20140704	22:15:00	01:12:00	21:03:00	72	65
20140704	22:15:00	01:12:00	21:03:00	72	65
20140704	22:15:00	01:12:00	21:03:00	72	65
20140704	22:15:00	01:12:00	21:03:00	72	65
20140704	22:16:00	01:13:00	21:03:00	73	65
20140704	22:16:00	01:13:00	21:03:00	73	65
20140704	22:16:00	01:13:00	21:03:00	73	65
20140704	22:16:00	01:13:00	21:03:00	73	65
20140704	22:16:00	01:13:00	21:03:00	73	65
20140704	22:17:00	01:14:00	21:03:00	74	65
20140704	22:17:00	01:14:00	21:03:00	74	65
20140704	22:17:00	01:14:00	21:03:00	74	65
20140704	22:18:00	01:15:00	21:03:00	75	66
20140704	22:18:00	01:15:00	21:03:00	75	66
20140704	22:18:00	01:15:00	21:03:00	75	66
20140704	22:18:00	01:15:00	21:03:00	75	66
20140704	22:18:00	01:15:00	21:03:00	75	66
20140704	22:18:00	01:15:00	21:03:00	75	66
20140704	22:18:00	01:15:00	21:03:00	75	66
20140704	22:18:00	01:15:00	21:03:00	75	66
20140704	22:19:00	01:16:00	21:03:00	76	66
20140704	22:19:00	01:16:00	21:03:00	76	66
20140704	22:19:00	01:16:00	21:03:00	76	66
20140704	22:19:00	01:16:00	21:03:00	76	66
20140704	22:20:00	01:17:00	21:03:00	77	66
20140704	22:20:00	01:17:00	21:03:00	77	66
20140704	22:20:00	01:17:00	21:03:00	77	66
20140704	22:20:00	01:17:00	21:03:00	77	66
20140704	22:20:00	01:17:00	21:03:00	77	66
20140704	22:21:00	01:18:00	21:03:00	78	66
20140704	22:21:00	01:18:00	21:03:00	78	66
20140704	22:21:00	01:18:00	21:03:00	78	66
20140704	22:21:00	01:18:00	21:03:00	78	66
20140704	22:21:00	01:18:00	21:03:00	78	66
20140704	22:21:00	01:18:00	21:03:00	78	66
20140704	22:21:00	01:18:00	21:03:00	78	66
20140704	22:22:00	01:19:00	21:03:00	79	66
20140704	22:22:00	01:19:00	21:03:00	79	66
20140704	22:22:00	01:19:00	21:03:00	79	66
20140704	22:22:00	01:19:00	21:03:00	79	67
20140704	22:22:00	01:19:00	21:03:00	79	67
20140704	22:22:00	01:19:00	21:03:00	79	67
20140704	22:23:00	01:20:00	21:03:00	80	67
20140704	22:23:00	01:20:00	21:03:00	80	67
20140704	22:24:00	01:21:00	21:03:00	81	67
20140704	22:24:00	01:21:00	21:03:00	81	67
20140704	22:24:00	01:21:00	21:03:00	81	67
20140704	22:24:00	01:21:00	21:03:00	81	67
20140704	22:24:00	01:21:00	21:03:00	81	67
20140704	22:25:00	01:22:00	21:03:00	82	67
20140704	22:26:00	01:23:00	21:03:00	83	67
20140704	22:26:00	01:23:00	21:03:00	83	67
20140704	22:26:00	01:23:00	21:03:00	83	67
20140704	22:26:00	01:23:00	21:03:00	83	67
20140704	22:26:00	01:23:00	21:03:00	83	67
20140704	22:26:00	01:23:00	21:03:00	83	67
20140704	22:27:00	01:24:00	21:03:00	84	67
20140704	22:27:00	01:24:00	21:03:00	84	67
20140704	22:27:00	01:24:00	21:03:00	84	67
20140704	22:27:00	01:24:00	21:03:00	84	67
20140704	22:27:00	01:24:00	21:03:00	84	67
20140704	22:27:00	01:24:00	21:03:00	84	67
20140704	22:28:00	01:25:00	21:03:00	85	67
20140704	22:28:00	01:25:00	21:03:00	85	67
20140704	22:28:00	01:25:00	21:03:00	85	67
20140704	22:28:00	01:25:00	21:03:00	85	67
20140704	22:28:00	01:25:00	21:03:00	85	68
20140704	22:29:00	01:26:00	21:03:00	86	68
20140704	22:29:00	01:26:00	21:03:00	86	68
20140704	22:29:00	01:26:00	21:03:00	86	68
20140704	22:29:00	01:26:00	21:03:00	86	68
20140704	22:29:00	01:26:00	21:03:00	86	68
20140704	22:29:00	01:26:00	21:03:00	86	68
20140704	22:30:00	01:27:00	21:03:00	87	68
20140704	22:30:00	01:27:00	21:03:00	87	68
20140704	23:04:00	02:01:00	21:03:00	121	68
20140704	23:04:00	02:01:00	21:03:00	121	68
20140704	23:04:00	02:01:00	21:03:00	121	68
20140704	23:05:00	02:02:00	21:03:00	122	68
20140704	23:05:00	02:02:00	21:03:00	122	68
20140704	23:05:00	02:02:00	21:03:00	122	68
20140704	23:05:00	02:02:00	21:03:00	122	68
20140704	23:05:00	02:02:00	21:03:00	122	68
20140704	23:05:00	02:02:00	21:03:00	122	68
20140704	23:06:00	02:03:00	21:03:00	123	68
20140704	23:06:00	02:03:00	21:03:00	123	68
20140704	23:06:00	02:03:00	21:03:00	123	68
20140704	23:06:00	02:03:00	21:03:00	123	68
20140704	23:06:00	02:03:00	21:03:00	123	68
20140704	23:06:00	02:03:00	21:03:00	123	68
20140704	23:07:00	02:04:00	21:03:00	124	68
20140704	23:07:00	02:04:00	21:03:00	124	68
20140704	23:07:00	02:04:00	21:03:00	124	68
20140704	23:07:00	02:04:00	21:03:00	124	68
20140704	23:07:00	02:04:00	21:03:00	124	69
20140704	23:08:00	02:05:00	21:03:00	125	69
20140704	23:08:00	02:05:00	21:03:00	125	69
20140704	23:08:00	02:05:00	21:03:00	125	69
20140704	23:08:00	02:05:00	21:03:00	125	69
20140704	23:08:00	02:05:00	21:03:00	125	69
20140704	23:08:00	02:05:00	21:03:00	125	69
20140704	23:08:00	02:05:00	21:03:00	125	69
20140704	23:09:00	02:06:00	21:03:00	126	69
20140704	23:09:00	02:06:00	21:03:00	126	69
20140704	23:09:00	02:06:00	21:03:00	126	69
20140704	23:09:00	02:06:00	21:03:00	126	69
20140704	23:09:00	02:06:00	21:03:00	126	69
20140704	23:09:00	02:06:00	21:03:00	126	69
20140704	23:10:00	02:07:00	21:03:00	127	69
20140704	23:10:00	02:07:00	21:03:00	127	69
20140704	23:10:00	02:07:00	21:03:00	127	69
20140704	23:10:00	02:07:00	21:03:00	127	69
20140704	23:11:00	02:08:00	21:03:00	128	69
20140704	23:12:00	02:09:00	21:03:00	129	69
20140704	23:12:00	02:09:00	21:03:00	129	69
20140704	23:12:00	02:09:00	21:03:00	129	69
20140704	23:12:00	02:09:00	21:03:00	129	69
20140704	23:12:00	02:09:00	21:03:00	129	69
20140704	23:13:00	02:10:00	21:03:00	130	69
20140704	23:13:00	02:10:00	21:03:00	130	69
20140704	23:13:00	02:10:00	21:03:00	130	69
20140704	23:13:00	02:10:00	21:03:00	130	70
20140704	23:13:00	02:10:00	21:03:00	130	70
20140704	23:13:00	02:10:00	21:03:00	130	70
20140704	23:14:00	02:11:00	21:03:00	131	70
20140704	23:14:00	02:11:00	21:03:00	131	70
20140704	23:14:00	02:11:00	21:03:00	131	70
20140704	23:14:00	02:11:00	21:03:00	131	70
20140704	23:15:00	02:12:00	21:03:00	132	70
20140704	23:15:00	02:12:00	21:03:00	132	70
20140704	23:15:00	02:12:00	21:03:00	132	70
20140704	23:15:00	02:12:00	21:03:00	132	70
20140704	23:15:00	02:12:00	21:03:00	132	70
20140704	23:16:00	02:13:00	21:03:00	133	70
20140704	23:16:00	02:13:00	21:03:00	133	70
20140704	23:16:00	02:13:00	21:03:00	133	70
20140704	23:16:00	02:13:00	21:03:00	133	70
20140704	23:16:00	02:13:00	21:03:00	133	70
20140704	23:16:00	02:13:00	21:03:00	133	70
20140704	23:17:00	02:14:00	21:03:00	134	70
20140704	23:17:00	02:14:00	21:03:00	134	70
20140704	23:17:00	02:14:00	21:03:00	134	70
20140704	23:17:00	02:14:00	21:03:00	134	71
20140704	23:17:00	02:14:00	21:03:00	134	71
20140704	23:18:00	02:15:00	21:03:00	135	71
20140704	23:18:00	02:15:00	21:03:00	135	71
20140704	23:18:00	02:15:00	21:03:00	135	71
20140704	23:18:00	02:15:00	21:03:00	135	71
20140704	23:18:00	02:15:00	21:03:00	135	71
20140704	23:18:00	02:15:00	21:03:00	135	71
20140704	23:19:00	02:16:00	21:03:00	136	71
20140704	23:23:00	02:20:00	21:03:00	140	71
20140704	23:23:00	02:20:00	21:03:00	140	71
20140704	23:23:00	02:20:00	21:03:00	140	71
20140704	23:23:00	02:20:00	21:03:00	140	71
20140704	23:24:00	02:21:00	21:03:00	141	71
20140704	23:24:00	02:21:00	21:03:00	141	71
20140704	23:24:00	02:21:00	21:03:00	141	71
20140704	23:24:00	02:21:00	21:03:00	141	71
20140704	23:24:00	02:21:00	21:03:00	141	71
20140704	23:24:00	02:21:00	21:03:00	141	71
20140704	23:24:00	02:21:00	21:03:00	141	71
20140704	23:25:00	02:22:00	21:03:00	142	71
20140704	23:25:00	02:22:00	21:03:00	142	71
20140704	23:25:00	02:22:00	21:03:00	142	71
20140704	23:25:00	02:22:00	21:03:00	142	71
20140704	23:25:00	02:22:00	21:03:00	142	71
20140704	23:26:00	02:23:00	21:03:00	143	72
20140704	23:26:00	02:23:00	21:03:00	143	72
20140704	23:26:00	02:23:00	21:03:00	143	72
20140704	23:27:00	02:24:00	21:03:00	144	72
20140704	23:27:00	02:24:00	21:03:00	144	72
20140704	23:27:00	02:24:00	21:03:00	144	72
20140704	23:27:00	02:24:00	21:03:00	144	72
20140704	23:27:00	02:24:00	21:03:00	144	72
20140704	23:33:00	02:30:00	21:03:00	150	72
20140704	23:34:00	02:31:00	21:03:00	151	72
20140704	23:35:00	02:32:00	21:03:00	152	72
20140704	23:35:00	02:32:00	21:03:00	152	72
20140704	23:35:00	02:32:00	21:03:00	152	72
20140704	23:35:00	02:32:00	21:03:00	152	72
20140704	23:35:00	02:32:00	21:03:00	152	72
20140704	23:35:00	02:32:00	21:03:00	152	72
20140704	23:36:00	02:33:00	21:03:00	153	72
20140704	23:36:00	02:33:00	21:03:00	153	72
20140704	23:44:00	02:41:00	21:03:00	161	72
20140704	23:44:00	02:41:00	21:03:00	161	72
20140704	23:44:00	02:41:00	21:03:00	161	72
20140704	23:44:00	02:41:00	21:03:00	161	72
20140704	23:45:00	02:42:00	21:03:00	162	72
20140704	23:45:00	02:42:00	21:03:00	162	73
20140704	23:45:00	02:42:00	21:03:00	162	73
20140704	23:45:00	02:42:00	21:03:00	162	73
20140704	23:45:00	02:42:00	21:03:00	162	73
20140704	23:45:00	02:42:00	21:03:00	162	73
20140704	23:46:00	02:43:00	21:03:00	163	73
20140704	23:46:00	02:43:00	21:03:00	163	73
20140704	23:46:00	02:43:00	21:03:00	163	73
20140704	24:00	02:57:00	21:03:00	177	73
20140704	24:00	02:57:00	21:03:00	177	73
20140704	24:00	02:57:00	21:03:00	177	73
20140704	24:59	03:56:00	21:03:00	236	73
20140704	25:01	03:58:00	21:03:00	238	73
20140710	21:14:00	00:14:00	21:00:00	14	73
20140710	21:18:00	00:18:00	21:00:00	18	73
20140710	21:27:00	00:27:00	21:00:00	27	73
20140710	21:27:00	00:27:00	21:00:00	27	73
20140710	21:27:00	00:27:00	21:00:00	27	73
20140710	21:27:00	00:27:00	21:00:00	27	73
20140710	21:27:00	00:27:00	21:00:00	27	73
20140710	21:28:00	00:28:00	21:00:00	28	73
20140710	21:28:00	00:28:00	21:00:00	28	73
20140710	21:28:00	00:28:00	21:00:00	28	73
20140710	21:28:00	00:28:00	21:00:00	28	73
20140710	21:32:00	00:32:00	21:00:00	32	73
20140710	21:32:00	00:32:00	21:00:00	32	74
20140710	21:32:00	00:32:00	21:00:00	32	74
20140710	21:33:00	00:33:00	21:00:00	33	74
20140710	21:33:00	00:33:00	21:00:00	33	74
20140710	21:33:00	00:33:00	21:00:00	33	74
20140710	21:33:00	00:33:00	21:00:00	33	74
20140710	21:34:00	00:34:00	21:00:00	34	74
20140710	21:34:00	00:34:00	21:00:00	34	74
20140710	21:53:00	00:53:00	21:00:00	53	74
20140710	21:53:00	00:53:00	21:00:00	53	74
20140710	21:54:00	00:54:00	21:00:00	54	74
20140710	21:54:00	00:54:00	21:00:00	54	74
20140710	21:54:00	00:54:00	21:00:00	54	74
20140710	21:54:00	00:54:00	21:00:00	54	74
20140710	21:54:00	00:54:00	21:00:00	54	74
20140710	21:54:00	00:54:00	21:00:00	54	74
20140710	21:54:00	00:54:00	21:00:00	54	74
20140710	21:55:00	00:55:00	21:00:00	55	74
20140710	21:55:00	00:55:00	21:00:00	55	74
20140710	21:55:00	00:55:00	21:00:00	55	74
20140710	21:55:00	00:55:00	21:00:00	55	74
20140710	21:55:00	00:55:00	21:00:00	55	74
20140710	21:56:00	00:56:00	21:00:00	56	74
20140710	21:56:00	00:56:00	21:00:00	56	74
20140710	21:57:00	00:57:00	21:00:00	57	74
20140710	21:57:00	00:57:00	21:00:00	57	74
20140710	21:57:00	00:57:00	21:00:00	57	74
20140710	21:57:00	00:57:00	21:00:00	57	75
20140710	21:57:00	00:57:00	21:00:00	57	75
20140710	21:57:00	00:57:00	21:00:00	57	75
20140710	21:57:00	00:57:00	21:00:00	57	75
20140710	21:58:00	00:58:00	21:00:00	58	75
20140710	21:58:00	00:58:00	21:00:00	58	75
20140710	21:58:00	00:58:00	21:00:00	58	75
20140710	21:58:00	00:58:00	21:00:00	58	75
20140710	21:58:00	00:58:00	21:00:00	58	75
20140710	21:58:00	00:58:00	21:00:00	58	75
20140710	21:58:00	00:58:00	21:00:00	58	75
20140710	21:59:00	00:59:00	21:00:00	59	75
20140710	21:59:00	00:59:00	21:00:00	59	75
20140710	21:59:00	00:59:00	21:00:00	59	75
20140710	21:59:00	00:59:00	21:00:00	59	75
20140710	21:59:00	00:59:00	21:00:00	59	75
20140710	21:59:00	00:59:00	21:00:00	59	75
20140710	21:59:00	00:59:00	21:00:00	59	75
20140710	21:59:00	00:59:00	21:00:00	59	75
20140710	21:59:00	00:59:00	21:00:00	59	75
20140710	22:00:00	01:00:00	21:00:00	60	75
20140710	22:00:00	01:00:00	21:00:00	60	76
20140710	22:00:00	01:00:00	21:00:00	60	76
20140710	22:00:00	01:00:00	21:00:00	60	76
20140710	22:00:00	01:00:00	21:00:00	60	76
20140710	22:00:00	01:00:00	21:00:00	60	76
20140710	22:00:00	01:00:00	21:00:00	60	76
20140710	22:01:00	01:01:00	21:00:00	61	76
20140710	22:01:00	01:01:00	21:00:00	61	76
20140710	22:01:00	01:01:00	21:00:00	61	76
20140710	22:01:00	01:01:00	21:00:00	61	76
20140710	22:01:00	01:01:00	21:00:00	61	76
20140710	22:01:00	01:01:00	21:00:00	61	76
20140710	22:02:00	01:02:00	21:00:00	62	76
20140710	22:02:00	01:02:00	21:00:00	62	76
20140710	22:02:00	01:02:00	21:00:00	62	76
20140710	22:02:00	01:02:00	21:00:00	62	76
20140710	22:02:00	01:02:00	21:00:00	62	76
20140710	22:03:00	01:03:00	21:00:00	63	76
20140710	22:03:00	01:03:00	21:00:00	63	76
20140710	22:03:00	01:03:00	21:00:00	63	77
20140710	22:03:00	01:03:00	21:00:00	63	77
20140710	22:03:00	01:03:00	21:00:00	63	77
20140710	22:04:00	01:04:00	21:00:00	64	77
20140710	22:04:00	01:04:00	21:00:00	64	77
20140710	22:04:00	01:04:00	21:00:00	64	77
20140710	22:04:00	01:04:00	21:00:00	64	77
20140710	22:04:00	01:04:00	21:00:00	64	77
20140710	22:04:00	01:04:00	21:00:00	64	77
20140710	22:05:00	01:05:00	21:00:00	65	77
20140710	22:05:00	01:05:00	21:00:00	65	77
20140710	22:05:00	01:05:00	21:00:00	65	77
20140710	22:05:00	01:05:00	21:00:00	65	77
20140710	22:05:00	01:05:00	21:00:00	65	77
20140710	22:05:00	01:05:00	21:00:00	65	77
20140710	22:05:00	01:05:00	21:00:00	65	78
20140710	22:05:00	01:05:00	21:00:00	65	78
20140710	22:05:00	01:05:00	21:00:00	65	78
20140710	22:06:00	01:06:00	21:00:00	66	78
20140710	22:06:00	01:06:00	21:00:00	66	78
20140710	22:06:00	01:06:00	21:00:00	66	78
20140710	22:06:00	01:06:00	21:00:00	66	78
20140710	22:06:00	01:06:00	21:00:00	66	78
20140710	22:06:00	01:06:00	21:00:00	66	78
20140710	22:07:00	01:07:00	21:00:00	67	78
20140710	22:07:00	01:07:00	21:00:00	67	78
20140710	22:07:00	01:07:00	21:00:00	67	78
20140710	22:07:00	01:07:00	21:00:00	67	78
20140710	22:07:00	01:07:00	21:00:00	67	78
20140710	22:07:00	01:07:00	21:00:00	67	78
20140710	22:07:00	01:07:00	21:00:00	67	78
20140710	22:07:00	01:07:00	21:00:00	67	78
20140710	22:08:00	01:08:00	21:00:00	68	78
20140710	22:08:00	01:08:00	21:00:00	68	78
20140710	22:08:00	01:08:00	21:00:00	68	78
20140710	22:08:00	01:08:00	21:00:00	68	78
20140710	22:08:00	01:08:00	21:00:00	68	78
20140710	22:08:00	01:08:00	21:00:00	68	78
20140710	22:08:00	01:08:00	21:00:00	68	78
20140710	22:09:00	01:09:00	21:00:00	69	78
20140710	22:09:00	01:09:00	21:00:00	69	78
20140710	22:09:00	01:09:00	21:00:00	69	78
20140710	22:09:00	01:09:00	21:00:00	69	78
20140710	22:09:00	01:09:00	21:00:00	69	78
20140710	22:09:00	01:09:00	21:00:00	69	79
20140710	22:09:00	01:09:00	21:00:00	69	79
20140710	22:09:00	01:09:00	21:00:00	69	79
20140710	22:09:00	01:09:00	21:00:00	69	79
20140710	22:10:00	01:10:00	21:00:00	70	79
20140710	22:10:00	01:10:00	21:00:00	70	79
20140710	22:10:00	01:10:00	21:00:00	70	79
20140710	22:10:00	01:10:00	21:00:00	70	79
20140710	22:10:00	01:10:00	21:00:00	70	79
20140710	22:10:00	01:10:00	21:00:00	70	79
20140710	22:11:00	01:11:00	21:00:00	71	79
20140710	22:11:00	01:11:00	21:00:00	71	79
20140710	22:11:00	01:11:00	21:00:00	71	79
20140710	22:11:00	01:11:00	21:00:00	71	79
20140710	22:11:00	01:11:00	21:00:00	71	79
20140710	22:11:00	01:11:00	21:00:00	71	79
20140710	22:11:00	01:11:00	21:00:00	71	80
20140710	22:11:00	01:11:00	21:00:00	71	80
20140710	22:11:00	01:11:00	21:00:00	71	80
20140710	22:12:00	01:12:00	21:00:00	72	80
20140710	22:12:00	01:12:00	21:00:00	72	80
20140710	22:12:00	01:12:00	21:00:00	72	80
20140710	22:13:00	01:13:00	21:00:00	73	80
20140710	22:13:00	01:13:00	21:00:00	73	80
20140710	22:13:00	01:13:00	21:00:00	73	80
20140710	22:13:00	01:13:00	21:00:00	73	80
20140710	22:13:00	01:13:00	21:00:00	73	80
20140710	22:13:00	01:13:00	21:00:00	73	80
20140710	22:13:00	01:13:00	21:00:00	73	80
20140710	22:13:00	01:13:00	21:00:00	73	80
20140710	22:13:00	01:13:00	21:00:00	73	80
20140710	22:14:00	01:14:00	21:00:00	74	80
20140710	22:14:00	01:14:00	21:00:00	74	80
20140710	22:14:00	01:14:00	21:00:00	74	80
20140710	22:14:00	01:14:00	21:00:00	74
20140710	22:14:00	01:14:00	21:00:00	74
20140710	22:14:00	01:14:00	21:00:00	74
20140710	22:14:00	01:14:00	21:00:00	74
20140710	22:18:00	01:18:00	21:00:00	78
20140710	22:18:00	01:18:00	21:00:00	78
20140710	22:18:00	01:18:00	21:00:00	78
20140710	22:18:00	01:18:00	21:00:00	78
20140710	22:18:00	01:18:00	21:00:00	78
20140710	22:18:00	01:18:00	21:00:00	78
20140710	22:25:00	01:25:00	21:00:00	85
20150609	21:27:00	00:29:00	20:58:00	29
20150609	21:28:00	00:30:00	20:58:00	30
20150609	21:42:00	00:44:00	20:58:00	44
20150609	22:05:00	01:07:00	20:58:00	67
20150609	22:23:00	01:25:00	20:58:00	85
20150609	23:29:00	02:31:00	20:58:00	151
20150609	23:39:00	02:41:00	20:58:00	161
20150609	23:58:00	03:00:00	20:58:00	180
20150609	1900-01-01 00:05:00	03:07:00	20:58:00	187
20150609	1900-01-01 00:14:00	03:16:00	20:58:00	196
20150609	1900-01-01 00:16:00	03:18:00	20:58:00	198
20150609	1900-01-01 00:27:00	03:29:00	20:58:00	209
20150609	1900-01-01 00:28:00	03:30:00	20:58:00	210
20150613	21:33:00	00:34:00	20:59:00	34
20150613	21:40:00	00:41:00	20:59:00	41
20150613	21:46:00	00:47:00	20:59:00	47
20150613	21:47:00	00:48:00	20:59:00	48
20150613	21:48:00	00:49:00	20:59:00	49
20150613	21:58:00	00:59:00	20:59:00	59
20150613	21:58:00	00:59:00	20:59:00	59
20150613	22:10:00	01:11:00	20:59:00	71
20150613	22:20:00	01:21:00	20:59:00	81
20150613	22:20:00	01:21:00	20:59:00	81
20150613	22:20:00	01:21:00	20:59:00	81
20150613	22:21:00	01:22:00	20:59:00	82
20150613	22:32:00	01:33:00	20:59:00	93
20150613	22:58:00	01:59:00	20:59:00	119
20150616	21:42:00	00:41:00	21:01:00	41
20150616	21:52:00	00:51:00	21:01:00	51
20150616	21:53:00	00:52:00	21:01:00	52
20150616	21:53:00	00:52:00	21:01:00	52
20150616	21:54:00	00:53:00	21:01:00	53
20150616	22:07:00	01:06:00	21:01:00	66
20150616	22:15:00	01:14:00	21:01:00	74
20150616	22:17:00	01:16:00	21:01:00	76
20150616	22:19:00	01:18:00	21:01:00	78
20150616	22:19:00	01:18:00	21:01:00	78
20150616	22:25:00	01:24:00	21:01:00	84
20150616	22:25:00	01:24:00	21:01:00	84
20150616	22:39:00	01:38:00	21:01:00	98
20150616	22:42:00	01:41:00	21:01:00	101
20150616	23:04:00	02:03:00	21:01:00	123
20150616	23:13:00	02:12:00	21:01:00	132
20150616	23:15:00	02:14:00	21:01:00	134
20150616	23:15:00	02:14:00	21:01:00	134
20150616	23:16:00	02:15:00	21:01:00	135
20150616	23:16:00	02:15:00	21:01:00	135
20150616	23:16:00	02:15:00	21:01:00	135
20150616	23:17:00	02:16:00	21:01:00	136
20150616	23:58:00	02:57:00	21:01:00	177
20150616	1900-01-01 00:38:00	03:37:00	21:01:00	217
20150616	1900-01-01 01:02:00	04:01:00	21:01:00	241
20150623	20:59:00	00:04:00	21:03:00	-4
20150623	21:40:00	00:37:00	21:03:00	37
20150623	21:40:00	00:37:00	21:03:00	37
20150623	21:51:00	00:48:00	21:03:00	48
20150623	21:51:00	00:48:00	21:03:00	48
20150623	21:52:00	00:49:00	21:03:00	49
20150623	21:53:00	00:50:00	21:03:00	50
20150623	21:53:00	00:50:00	21:03:00	50
20150623	21:53:00	00:50:00	21:03:00	50
20150623	21:53:00	00:50:00	21:03:00	50
20150623	21:54:00	00:51:00	21:03:00	51
20150623	21:54:00	00:51:00	21:03:00	51
20150623	21:54:00	00:51:00	21:03:00	51
20150623	21:55:00	00:52:00	21:03:00	52
20150623	21:55:00	00:52:00	21:03:00	52
20150623	21:55:00	00:52:00	21:03:00	52
20150623	21:55:00	00:52:00	21:03:00	52
20150623	21:56:00	00:53:00	21:03:00	53
20150623	21:56:00	00:53:00	21:03:00	53
20150623	21:57:00	00:54:00	21:03:00	54
20150623	21:57:00	00:54:00	21:03:00	54
20150623	21:57:00	00:54:00	21:03:00	54
20150623	21:58:00	00:55:00	21:03:00	55
20150623	21:58:00	00:55:00	21:03:00	55
20150623	21:59:00	00:56:00	21:03:00	56
20150623	22:00:00	00:57:00	21:03:00	57
20150623	22:00:00	00:57:00	21:03:00	57
20150623	22:01:00	00:58:00	21:03:00	58
20150623	22:01:00	00:58:00	21:03:00	58
20150623	22:01:00	00:58:00	21:03:00	58
20150623	22:01:00	00:58:00	21:03:00	58
20150623	22:02:00	00:59:00	21:03:00	59
20150623	22:02:00	00:59:00	21:03:00	59
20150623	22:03:00	01:00:00	21:03:00	60
20150623	22:03:00	01:00:00	21:03:00	60
20150623	22:04:00	01:01:00	21:03:00	61
20150623	22:04:00	01:01:00	21:03:00	61
20150623	22:08:00	01:05:00	21:03:00	65
20150623	22:09:00	01:06:00	21:03:00	66
20150623	22:12:00	01:09:00	21:03:00	69
20150623	22:12:00	01:09:00	21:03:00	69
20150623	22:12:00	01:09:00	21:03:00	69
20150623	22:13:00	01:10:00	21:03:00	70
20150623	22:21:00	01:18:00	21:03:00	78
20150623	22:22:00	01:19:00	21:03:00	79
20150623	22:22:00	01:19:00	21:03:00	79
20150623	22:22:00	01:19:00	21:03:00	79
20150623	22:23:00	01:20:00	21:03:00	80
20150623	22:25:00	01:22:00	21:03:00	82
20150623	22:26:00	01:23:00	21:03:00	83
20150623	22:26:00	01:23:00	21:03:00	83
20150623	22:26:00	01:23:00	21:03:00	83
20150623	22:26:00	01:23:00	21:03:00	83
20150623	22:27:00	01:24:00	21:03:00	84
20150623	22:27:00	01:24:00	21:03:00	84
20150623	22:27:00	01:24:00	21:03:00	84
20150623	22:34:00	01:31:00	21:03:00	91
20150623	22:34:00	01:31:00	21:03:00	91
20150623	22:43:00	01:40:00	21:03:00	100
20150623	22:44:00	01:41:00	21:03:00	101
20150623	22:45:00	01:42:00	21:03:00	102
20150623	22:45:00	01:42:00	21:03:00	102
20150623	22:45:00	01:42:00	21:03:00	102
20150623	22:46:00	01:43:00	21:03:00	103
20150623	22:46:00	01:43:00	21:03:00	103
20150623	22:46:00	01:43:00	21:03:00	103
20150623	22:47:00	01:44:00	21:03:00	104
20150623	22:47:00	01:44:00	21:03:00	104
20150623	22:47:00	01:44:00	21:03:00	104
20150623	22:48:00	01:45:00	21:03:00	105
20150623	22:50:00	01:47:00	21:03:00	107
20150623	23:13:00	02:10:00	21:03:00	130
20150623	23:13:00	02:10:00	21:03:00	130
20150623	23:13:00	02:10:00	21:03:00	130
20150623	23:14:00	02:11:00	21:03:00	131
20150623	23:15:00	02:12:00	21:03:00	132
20150623	23:15:00	02:12:00	21:03:00	132
20150623	23:16:00	02:13:00	21:03:00	133
20150623	1900-01-01 01:00:00	03:57:00	21:03:00	237
20150623	1900-01-01 01:00:00	03:57:00	21:03:00	237
20150624	20:54:00	00:09:00	21:03:00	-9
20150624	21:35:00	00:32:00	21:03:00	32
20150624	21:35:00	00:32:00	21:03:00	32
20150624	21:36:00	00:33:00	21:03:00	33
20150624	21:36:00	00:33:00	21:03:00	33
20150624	21:37:00	00:34:00	21:03:00	34
20150624	21:37:00	00:34:00	21:03:00	34
20150624	21:37:00	00:34:00	21:03:00	34
20150624	21:38:00	00:35:00	21:03:00	35
20150624	21:38:00	00:35:00	21:03:00	35
20150624	21:38:00	00:35:00	21:03:00	35
20150624	21:39:00	00:36:00	21:03:00	36
20150624	21:39:00	00:36:00	21:03:00	36
20150624	21:39:00	00:36:00	21:03:00	36
20150624	21:39:00	00:36:00	21:03:00	36
20150624	21:40:00	00:37:00	21:03:00	37
20150624	21:40:00	00:37:00	21:03:00	37
20150624	21:40:00	00:37:00	21:03:00	37
20150624	21:41:00	00:38:00	21:03:00	38
20150624	21:41:00	00:38:00	21:03:00	38
20150624	21:41:00	00:38:00	21:03:00	38
20150624	21:42:00	00:39:00	21:03:00	39
20150624	21:42:00	00:39:00	21:03:00	39
20150624	21:43:00	00:40:00	21:03:00	40
20150624	21:44:00	00:41:00	21:03:00	41
20150624	21:44:00	00:41:00	21:03:00	41
20150624	21:45:00	00:42:00	21:03:00	42
20150624	21:45:00	00:42:00	21:03:00	42
20150624	21:45:00	00:42:00	21:03:00	42
20150624	21:45:00	00:42:00	21:03:00	42
20150624	21:46:00	00:43:00	21:03:00	43
20150624	21:46:00	00:43:00	21:03:00	43
20150624	21:47:00	00:44:00	21:03:00	44
20150624	21:47:00	00:44:00	21:03:00	44
20150624	21:47:00	00:44:00	21:03:00	44
20150624	21:47:00	00:44:00	21:03:00	44
20150624	21:48:00	00:45:00	21:03:00	45
20150624	21:48:00	00:45:00	21:03:00	45
20150624	21:49:00	00:46:00	21:03:00	46
20150624	21:49:00	00:46:00	21:03:00	46
20150624	21:50:00	00:47:00	21:03:00	47
20150624	21:50:00	00:47:00	21:03:00	47
20150624	21:51:00	00:48:00	21:03:00	48
20150624	21:51:00	00:48:00	21:03:00	48
20150624	21:51:00	00:48:00	21:03:00	48
20150624	21:52:00	00:49:00	21:03:00	49
20150624	21:52:00	00:49:00	21:03:00	49
20150624	21:52:00	00:49:00	21:03:00	49
20150624	21:53:00	00:50:00	21:03:00	50
20150624	21:53:00	00:50:00	21:03:00	50
20150624	21:54:00	00:51:00	21:03:00	51
20150624	21:54:00	00:51:00	21:03:00	51
20150624	21:55:00	00:52:00	21:03:00	52
20150624	21:55:00	00:52:00	21:03:00	52
20150624	21:55:00	00:52:00	21:03:00	52
20150624	21:55:00	00:52:00	21:03:00	52
20150624	21:56:00	00:53:00	21:03:00	53
20150624	21:56:00	00:53:00	21:03:00	53
20150624	21:56:00	00:53:00	21:03:00	53
20150624	21:57:00	00:54:00	21:03:00	54
20150624	21:57:00	00:54:00	21:03:00	54
20150624	21:58:00	00:55:00	21:03:00	55
20150624	21:58:00	00:55:00	21:03:00	55
20150624	21:59:00	00:56:00	21:03:00	56
20150624	21:59:00	00:56:00	21:03:00	56
20150624	21:59:00	00:56:00	21:03:00	56
20150624	22:00:00	00:57:00	21:03:00	57
20150624	22:00:00	00:57:00	21:03:00	57
20150624	22:00:00	00:57:00	21:03:00	57
20150624	22:01:00	00:58:00	21:03:00	58
20150624	22:02:00	00:59:00	21:03:00	59
20150624	22:03:00	01:00:00	21:03:00	60
20150624	22:03:00	01:00:00	21:03:00	60
20150624	22:07:00	01:04:00	21:03:00	64
20150624	22:07:00	01:04:00	21:03:00	64
20150624	22:07:00	01:04:00	21:03:00	64
20150624	22:07:00	01:04:00	21:03:00	64
20150624	22:07:00	01:04:00	21:03:00	64
20150624	22:08:00	01:05:00	21:03:00	65
20150624	22:08:00	01:05:00	21:03:00	65
20150624	22:09:00	01:06:00	21:03:00	66
20150624	22:09:00	01:06:00	21:03:00	66
20150624	22:09:00	01:06:00	21:03:00	66
20150624	22:09:00	01:06:00	21:03:00	66
20150624	22:10:00	01:07:00	21:03:00	67
20150624	22:10:00	01:07:00	21:03:00	67
20150624	22:11:00	01:08:00	21:03:00	68
20150624	22:11:00	01:08:00	21:03:00	68
20150624	22:11:00	01:08:00	21:03:00	68
20150624	22:12:00	01:09:00	21:03:00	69
20150624	22:17:00	01:14:00	21:03:00	74
20150624	22:17:00	01:14:00	21:03:00	74
20150624	22:19:00	01:16:00	21:03:00	76
20150624	22:19:00	01:16:00	21:03:00	76
20150624	22:19:00	01:16:00	21:03:00	76
20150624	22:19:00	01:16:00	21:03:00	76
20150624	22:20:00	01:17:00	21:03:00	77
20150624	22:20:00	01:17:00	21:03:00	77
20150624	22:23:00	01:20:00	21:03:00	80
20150624	22:23:00	01:20:00	21:03:00	80
20150624	22:23:00	01:20:00	21:03:00	80
20150624	22:23:00	01:20:00	21:03:00	80
20150624	22:24:00	01:21:00	21:03:00	81
20150624	22:28:00	01:25:00	21:03:00	85
20150624	22:28:00	01:25:00	21:03:00	85
20150624	22:33:00	01:30:00	21:03:00	90
20150624	22:43:00	01:40:00	21:03:00	100
20150624	22:44:00	01:41:00	21:03:00	101
20150624	22:44:00	01:41:00	21:03:00	101
20150624	22:44:00	01:41:00	21:03:00	101
20150624	22:44:00	01:41:00	21:03:00	101
20150624	22:45:00	01:42:00	21:03:00	102
20150624	22:45:00	01:42:00	21:03:00	102
20150624	22:45:00	01:42:00	21:03:00	102
20150624	22:46:00	01:43:00	21:03:00	103
20150624	22:46:00	01:43:00	21:03:00	103
20150624	22:46:00	01:43:00	21:03:00	103
20150624	22:46:00	01:43:00	21:03:00	103
20150624	22:52:00	01:49:00	21:03:00	109
20150624	22:52:00	01:49:00	21:03:00	109
20150624	1900-01-01 00:03:00	03:00:00	21:03:00	180
20150624	1900-01-01 00:10:00	03:07:00	21:03:00	187
20150624	1900-01-01 00:11:00	03:08:00	21:03:00	188
20150624	1900-01-01 00:11:00	03:08:00	21:03:00	188
20150624	1900-01-01 00:11:00	03:08:00	21:03:00	188
20150624	1900-01-01 00:12:00	03:09:00	21:03:00	189
20150624	1900-01-01 00:12:00	03:09:00	21:03:00	189
20150624	1900-01-01 00:12:00	03:09:00	21:03:00	189
20150624	1900-01-01 00:13:00	03:10:00	21:03:00	190
20150624	1900-01-01 00:13:00	03:10:00	21:03:00	190
20150624	1900-01-01 00:25:00	03:22:00	21:03:00	202
20150624	1900-01-01 00:26:00	03:23:00	21:03:00	203
20150624	1900-01-01 00:26:00	03:23:00	21:03:00	203
20150624	1900-01-01 00:26:00	03:23:00	21:03:00	203
20150624	1900-01-01 00:27:00	03:24:00	21:03:00	204
20150624	1900-01-01 00:27:00	03:24:00	21:03:00	204
20150624	1900-01-01 00:28:00	03:25:00	21:03:00	205
20150624	1900-01-01 00:28:00	03:25:00	21:03:00	205
20150624	1900-01-01 00:29:00	03:26:00	21:03:00	206
20150624	1900-01-01 00:29:00	03:26:00	21:03:00	206
20150624	1900-01-01 00:30:00	03:27:00	21:03:00	207
20150624	1900-01-01 00:30:00	03:27:00	21:03:00	207
20150624	1900-01-01 00:30:00	03:27:00	21:03:00	207
20150624	1900-01-01 00:31:00	03:28:00	21:03:00	208
20150624	1900-01-01 00:31:00	03:28:00	21:03:00	208
20150624	1900-01-01 00:32:00	03:29:00	21:03:00	209
20150624	1900-01-01 00:32:00	03:29:00	21:03:00	209
20150701	20:15:00	00:48:00	21:03:00	-48
20150701	21:24:00	00:21:00	21:03:00	21
20150701	21:32:00	00:29:00	21:03:00	29
20150701	21:33:00	00:30:00	21:03:00	30
20150701	21:40:00	00:37:00	21:03:00	37
20150701	21:40:00	00:37:00	21:03:00	37
20150701	21:58:00	00:55:00	21:03:00	55
20150701	22:11:00	01:08:00	21:03:00	68
20150701	22:11:00	01:08:00	21:03:00	68
20150701	22:16:00	01:13:00	21:03:00	73
20150701	22:16:00	01:13:00	21:03:00	73
20150701	22:20:00	01:17:00	21:03:00	77
20150701	22:21:00	01:18:00	21:03:00	78
20150701	22:21:00	01:18:00	21:03:00	78
20150701	22:34:00	01:31:00	21:03:00	91
20150701	22:34:00	01:31:00	21:03:00	91
20150701	22:35:00	01:32:00	21:03:00	92
20150701	22:35:00	01:32:00	21:03:00	92
20150701	22:35:00	01:32:00	21:03:00	92
20150701	22:35:00	01:32:00	21:03:00	92
20150701	22:36:00	01:33:00	21:03:00	93
20150701	22:36:00	01:33:00	21:03:00	93
20150701	22:39:00	01:36:00	21:03:00	96
20150701	22:39:00	01:36:00	21:03:00	96
20150701	22:39:00	01:36:00	21:03:00	96
20150701	22:40:00	01:37:00	21:03:00	97
20150701	22:40:00	01:37:00	21:03:00	97
20150701	22:40:00	01:37:00	21:03:00	97
20150701	22:41:00	01:38:00	21:03:00	98
20150701	22:41:00	01:38:00	21:03:00	98
20150701	22:43:00	01:40:00	21:03:00	100
20150701	22:43:00	01:40:00	21:03:00	100
20150701	22:44:00	01:41:00	21:03:00	101
20150701	22:44:00	01:41:00	21:03:00	101
20150701	22:45:00	01:42:00	21:03:00	102
20150701	22:46:00	01:43:00	21:03:00	103
20150701	22:46:00	01:43:00	21:03:00	103
20150701	22:55:00	01:52:00	21:03:00	112
20150701	22:55:00	01:52:00	21:03:00	112
20150701	22:55:00	01:52:00	21:03:00	112
20150701	22:56:00	01:53:00	21:03:00	113
20150701	22:57:00	01:54:00	21:03:00	114
20150701	22:58:00	01:55:00	21:03:00	115
20150701	22:58:00	01:55:00	21:03:00	115
20150701	22:59:00	01:56:00	21:03:00	116
20150701	22:59:00	01:56:00	21:03:00	116
20150701	23:00:00	01:57:00	21:03:00	117
20150701	23:00:00	01:57:00	21:03:00	117
20150701	23:00:00	01:57:00	21:03:00	117
20150701	23:00:00	01:57:00	21:03:00	117
20150701	23:01:00	01:58:00	21:03:00	118
20150701	23:01:00	01:58:00	21:03:00	118
20150701	23:01:00	01:58:00	21:03:00	118
20150701	23:01:00	01:58:00	21:03:00	118
20150701	23:02:00	01:59:00	21:03:00	119
20150701	23:02:00	01:59:00	21:03:00	119
20150701	23:02:00	01:59:00	21:03:00	119
20150701	23:05:00	02:02:00	21:03:00	122
20150701	23:05:00	02:02:00	21:03:00	122
20150701	23:06:00	02:03:00	21:03:00	123
20150701	23:06:00	02:03:00	21:03:00	123
20150701	23:06:00	02:03:00	21:03:00	123
20150701	23:07:00	02:04:00	21:03:00	124
20150701	23:07:00	02:04:00	21:03:00	124
20150701	23:07:00	02:04:00	21:03:00	124
20150701	23:08:00	02:05:00	21:03:00	125
20150701	23:08:00	02:05:00	21:03:00	125
20150701	23:08:00	02:05:00	21:03:00	125
20150701	23:09:00	02:06:00	21:03:00	126
20150701	23:10:00	02:07:00	21:03:00	127
20150701	23:10:00	02:07:00	21:03:00	127
20150701	23:10:00	02:07:00	21:03:00	127
20150701	23:11:00	02:08:00	21:03:00	128
20150701	23:11:00	02:08:00	21:03:00	128
20150701	1900-01-01 01:08:00	04:05:00	21:03:00	245
20150701	1900-01-01 01:10:00	04:07:00	21:03:00	247
20150701	1900-01-01 01:11:00	04:08:00	21:03:00	248
20150701	1900-01-01 01:52:00	04:49:00	21:03:00	289
20150701	1900-01-01 02:34:00	05:31:00	21:03:00	331
20150701	1900-01-01 02:42:00	05:39:00	21:03:00	339
20150701	1900-01-01 02:42:00	05:39:00	21:03:00	339
20150702	21:16:00	00:13:00	21:03:00	13
20150702	22:04:00	01:01:00	21:03:00	61
20150702	22:04:00	01:01:00	21:03:00	61
20150702	22:05:00	01:02:00	21:03:00	62
20150702	22:05:00	01:02:00	21:03:00	62
20150702	22:06:00	01:03:00	21:03:00	63
20150702	22:07:00	01:04:00	21:03:00	64
20150702	22:07:00	01:04:00	21:03:00	64
20150702	22:07:00	01:04:00	21:03:00	64
20150702	22:08:00	01:05:00	21:03:00	65
20150702	22:08:00	01:05:00	21:03:00	65
20150702	22:10:00	01:07:00	21:03:00	67
20150702	22:13:00	01:10:00	21:03:00	70
20150702	22:13:00	01:10:00	21:03:00	70
20150702	22:14:00	01:11:00	21:03:00	71
20150702	22:15:00	01:12:00	21:03:00	72
20150702	22:15:00	01:12:00	21:03:00	72
20150705	20:53:00	00:09:00	21:02:00	-9
20150705	21:21:00	00:19:00	21:02:00	19
20150705	21:22:00	00:20:00	21:02:00	20
20150705	21:22:00	00:20:00	21:02:00	20
20150705	21:23:00	00:21:00	21:02:00	21
20150705	21:25:00	00:23:00	21:02:00	23
20150705	21:27:00	00:25:00	21:02:00	25
20150705	21:27:00	00:25:00	21:02:00	25
20150705	21:28:00	00:26:00	21:02:00	26
20150705	21:28:00	00:26:00	21:02:00	26
20150705	21:29:00	00:27:00	21:02:00	27
20150705	21:29:00	00:27:00	21:02:00	27
20150705	21:30:00	00:28:00	21:02:00	28
20150705	21:30:00	00:28:00	21:02:00	28
20150705	21:31:00	00:29:00	21:02:00	29
20150705	21:31:00	00:29:00	21:02:00	29
20150705	21:32:00	00:30:00	21:02:00	30
20150705	21:32:00	00:30:00	21:02:00	30
20150705	21:32:00	00:30:00	21:02:00	30
20150705	21:33:00	00:31:00	21:02:00	31
20150705	21:33:00	00:31:00	21:02:00	31
20150705	21:47:00	00:45:00	21:02:00	45
20150705	21:47:00	00:45:00	21:02:00	45
20150705	21:53:00	00:51:00	21:02:00	51
20150705	21:53:00	00:51:00	21:02:00	51
20150705	21:53:00	00:51:00	21:02:00	51
20150705	21:54:00	00:52:00	21:02:00	52
20150705	21:54:00	00:52:00	21:02:00	52
20150705	21:55:00	00:53:00	21:02:00	53
20150705	21:55:00	00:53:00	21:02:00	53
20150705	21:56:00	00:54:00	21:02:00	54
20150705	21:56:00	00:54:00	21:02:00	54
20150705	21:56:00	00:54:00	21:02:00	54
20150705	21:57:00	00:55:00	21:02:00	55
20150705	21:57:00	00:55:00	21:02:00	55
20150705	21:58:00	00:56:00	21:02:00	56
20150705	21:58:00	00:56:00	21:02:00	56
20150705	21:59:00	00:57:00	21:02:00	57
20150705	21:59:00	00:57:00	21:02:00	57
20150705	22:00:00	00:58:00	21:02:00	58
20150705	22:00:00	00:58:00	21:02:00	58
20150705	22:00:00	00:58:00	21:02:00	58
20150705	22:01:00	00:59:00	21:02:00	59
20150705	22:01:00	00:59:00	21:02:00	59
20150705	22:02:00	01:00:00	21:02:00	60
20150705	22:02:00	01:00:00	21:02:00	60
20150705	22:02:00	01:00:00	21:02:00	60
20150705	22:03:00	01:01:00	21:02:00	61
20150705	22:03:00	01:01:00	21:02:00	61
20150705	22:05:00	01:03:00	21:02:00	63
20150705	22:05:00	01:03:00	21:02:00	63
20150705	22:06:00	01:04:00	21:02:00	64
20150705	22:06:00	01:04:00	21:02:00	64
20150705	22:06:00	01:04:00	21:02:00	64
20150705	22:07:00	01:05:00	21:02:00	65
20150705	22:07:00	01:05:00	21:02:00	65
20150705	22:08:00	01:06:00	21:02:00	66
20150705	22:08:00	01:06:00	21:02:00	66
20150705	22:09:00	01:07:00	21:02:00	67
20150705	22:09:00	01:07:00	21:02:00	67
20150705	22:09:00	01:07:00	21:02:00	67
20150705	22:10:00	01:08:00	21:02:00	68
20150705	22:10:00	01:08:00	21:02:00	68
20150705	22:11:00	01:09:00	21:02:00	69
20150705	22:11:00	01:09:00	21:02:00	69
20150705	22:11:00	01:09:00	21:02:00	69
20150705	22:12:00	01:10:00	21:02:00	70
20150705	22:12:00	01:10:00	21:02:00	70
20150705	22:12:00	01:10:00	21:02:00	70
20150705	22:13:00	01:11:00	21:02:00	71
20150705	22:13:00	01:11:00	21:02:00	71
20150705	22:14:00	01:12:00	21:02:00	72
20150705	22:14:00	01:12:00	21:02:00	72
20150705	22:14:00	01:12:00	21:02:00	72
20150705	22:15:00	01:13:00	21:02:00	73
20150705	22:15:00	01:13:00	21:02:00	73
20150705	22:16:00	01:14:00	21:02:00	74
20150705	22:16:00	01:14:00	21:02:00	74
20150705	22:16:00	01:14:00	21:02:00	74
20150705	22:17:00	01:15:00	21:02:00	75
20150705	22:17:00	01:15:00	21:02:00	75
20150705	22:17:00	01:15:00	21:02:00	75
20150705	22:18:00	01:16:00	21:02:00	76
20150705	22:18:00	01:16:00	21:02:00	76
20150705	22:18:00	01:16:00	21:02:00	76
20150705	22:19:00	01:17:00	21:02:00	77
20150705	22:19:00	01:17:00	21:02:00	77
20150705	22:20:00	01:18:00	21:02:00	78
20150705	22:20:00	01:18:00	21:02:00	78
20150705	22:21:00	01:19:00	21:02:00	79
20150705	22:22:00	01:20:00	21:02:00	80
20150705	22:22:00	01:20:00	21:02:00	80
20150705	22:22:00	01:20:00	21:02:00	80
20150705	22:23:00	01:21:00	21:02:00	81
20150705	22:23:00	01:21:00	21:02:00	81
20150705	22:23:00	01:21:00	21:02:00	81
20150705	22:24:00	01:22:00	21:02:00	82
20150705	22:24:00	01:22:00	21:02:00	82
20150705	22:24:00	01:22:00	21:02:00	82
20150705	22:25:00	01:23:00	21:02:00	83
20150705	22:25:00	01:23:00	21:02:00	83
20150705	22:25:00	01:23:00	21:02:00	83
20150705	22:26:00	01:24:00	21:02:00	84
20150705	22:26:00	01:24:00	21:02:00	84
20150705	22:26:00	01:24:00	21:02:00	84
20150705	22:27:00	01:25:00	21:02:00	85
20150705	22:27:00	01:25:00	21:02:00	85
20150705	22:27:00	01:25:00	21:02:00	85
20150705	22:29:00	01:27:00	21:02:00	87
20150705	22:29:00	01:27:00	21:02:00	87
20150705	22:29:00	01:27:00	21:02:00	87
20150705	22:30:00	01:28:00	21:02:00	88
20150705	22:30:00	01:28:00	21:02:00	88
20150705	22:30:00	01:28:00	21:02:00	88
20150705	22:31:00	01:29:00	21:02:00	89
20150705	22:31:00	01:29:00	21:02:00	89
20150705	22:32:00	01:30:00	21:02:00	90
20150705	22:32:00	01:30:00	21:02:00	90
20150705	22:33:00	01:31:00	21:02:00	91
20150705	22:33:00	01:31:00	21:02:00	91
20150705	22:34:00	01:32:00	21:02:00	92
20150705	22:34:00	01:32:00	21:02:00	92
20150705	22:35:00	01:33:00	21:02:00	93
20150705	22:35:00	01:33:00	21:02:00	93
20150705	22:35:00	01:33:00	21:02:00	93
20150705	22:36:00	01:34:00	21:02:00	94
20150705	22:36:00	01:34:00	21:02:00	94
20150705	22:36:00	01:34:00	21:02:00	94
20150705	22:37:00	01:35:00	21:02:00	95
20150705	22:37:00	01:35:00	21:02:00	95
20150705	22:45:00	01:43:00	21:02:00	103
20150705	22:50:00	01:48:00	21:02:00	108
20150705	22:53:00	01:51:00	21:02:00	111
20150705	22:54:00	01:52:00	21:02:00	112
20150705	22:54:00	01:52:00	21:02:00	112
20150705	22:55:00	01:53:00	21:02:00	113
20150705	22:55:00	01:53:00	21:02:00	113
20150705	22:56:00	01:54:00	21:02:00	114
20150705	22:56:00	01:54:00	21:02:00	114
20150705	22:57:00	01:55:00	21:02:00	115
20150705	22:57:00	01:55:00	21:02:00	115
20150705	22:58:00	01:56:00	21:02:00	116
20150705	22:58:00	01:56:00	21:02:00	116
20150705	22:59:00	01:57:00	21:02:00	117
20150705	22:59:00	01:57:00	21:02:00	117
20150705	22:59:00	01:57:00	21:02:00	117
20150705	23:00:00	01:58:00	21:02:00	118
20150705	23:00:00	01:58:00	21:02:00	118
20150705	23:00:00	01:58:00	21:02:00	118
20150705	23:01:00	01:59:00	21:02:00	119
20150705	23:02:00	02:00:00	21:02:00	120
20150705	23:02:00	02:00:00	21:02:00	120
20150705	23:02:00	02:00:00	21:02:00	120
20150705	23:03:00	02:01:00	21:02:00	121
20150705	23:03:00	02:01:00	21:02:00	121
20150705	23:03:00	02:01:00	21:02:00	121
20150705	23:04:00	02:02:00	21:02:00	122
20150705	23:04:00	02:02:00	21:02:00	122
20150705	23:05:00	02:03:00	21:02:00	123
20150705	23:05:00	02:03:00	21:02:00	123
20150705	23:06:00	02:04:00	21:02:00	124
20150705	23:06:00	02:04:00	21:02:00	124
20150705	23:07:00	02:05:00	21:02:00	125
20150705	23:07:00	02:05:00	21:02:00	125
20150705	23:08:00	02:06:00	21:02:00	126
20150705	23:08:00	02:06:00	21:02:00	126
20150705	23:08:00	02:06:00	21:02:00	126
20150705	23:09:00	02:07:00	21:02:00	127
20150705	23:09:00	02:07:00	21:02:00	127
20150705	23:10:00	02:08:00	21:02:00	128
20150705	23:10:00	02:08:00	21:02:00	128
20150705	23:10:00	02:08:00	21:02:00	128
20150705	23:11:00	02:09:00	21:02:00	129
20150705	23:11:00	02:09:00	21:02:00	129
20150705	23:12:00	02:10:00	21:02:00	130
20150705	23:12:00	02:10:00	21:02:00	130
20150705	23:12:00	02:10:00	21:02:00	130
20150705	23:13:00	02:11:00	21:02:00	131
20150705	23:13:00	02:11:00	21:02:00	131
20150705	23:14:00	02:12:00	21:02:00	132
20150705	23:14:00	02:12:00	21:02:00	132
20150705	23:14:00	02:12:00	21:02:00	132
20150705	23:15:00	02:13:00	21:02:00	133
20150705	23:22:00	02:20:00	21:02:00	140
20150705	23:29:00	02:27:00	21:02:00	147
20150705	1900-01-01	02:58:00	21:02:00	178
20150705	1900-01-01 00:01:00	02:59:00	21:02:00	179
20150705	1900-01-01 00:22:00	03:20:00	21:02:00	200
20150705	1900-01-01 01:39:00	04:37:00	21:02:00	277
20150705	1900-01-01 01:53:00	04:51:00	21:02:00	291
20150705	1900-01-01 02:01:00	04:59:00	21:02:00	299
20150705	1900-01-01 04:06:00	07:04:00	21:02:00	424
20150709	19:12:00	01:49:00	21:01:00	-109
20150709	21:27:00	00:26:00	21:01:00	26
20150709	21:28:00	00:27:00	21:01:00	27
20150709	21:28:00	00:27:00	21:01:00	27
20150709	21:30:00	00:29:00	21:01:00	29
20150709	21:35:00	00:34:00	21:01:00	34
20150709	21:35:00	00:34:00	21:01:00	34
20150709	21:36:00	00:35:00	21:01:00	35
20150709	21:36:00	00:35:00	21:01:00	35
20150709	21:37:00	00:36:00	21:01:00	36
20150709	21:37:00	00:36:00	21:01:00	36
20150709	21:38:00	00:37:00	21:01:00	37
20150709	21:38:00	00:37:00	21:01:00	37
20150709	21:38:00	00:37:00	21:01:00	37
20150709	21:43:00	00:42:00	21:01:00	42
20150709	21:44:00	00:43:00	21:01:00	43
20150709	21:46:00	00:45:00	21:01:00	45
20150709	21:51:00	00:50:00	21:01:00	50
20150709	22:01:00	01:00:00	21:01:00	60
20150709	22:11:00	01:10:00	21:01:00	70
20150709	22:12:00	01:11:00	21:01:00	71
20150709	22:12:00	01:11:00	21:01:00	71
20150709	22:12:00	01:11:00	21:01:00	71
20150709	22:13:00	01:12:00	21:01:00	72
20150709	22:13:00	01:12:00	21:01:00	72
20150709	22:13:00	01:12:00	21:01:00	72
20150709	22:14:00	01:13:00	21:01:00	73
20150709	22:14:00	01:13:00	21:01:00	73
20150709	22:15:00	01:14:00	21:01:00	74
20150709	22:15:00	01:14:00	21:01:00	74
20150709	22:15:00	01:14:00	21:01:00	74
20150709	22:15:00	01:14:00	21:01:00	74
20150709	22:16:00	01:15:00	21:01:00	75
20150709	22:16:00	01:15:00	21:01:00	75
20150709	22:16:00	01:15:00	21:01:00	75
20150709	22:16:00	01:15:00	21:01:00	75
20150709	22:17:00	01:16:00	21:01:00	76
20150709	22:17:00	01:16:00	21:01:00	76
20150709	22:17:00	01:16:00	21:01:00	76
20150709	22:19:00	01:18:00	21:01:00	78
20150709	22:19:00	01:18:00	21:01:00	78
20150709	22:19:00	01:18:00	21:01:00	78
20150709	22:20:00	01:19:00	21:01:00	79
20150709	22:20:00	01:19:00	21:01:00	79
20150709	22:21:00	01:20:00	21:01:00	80
20150709	22:21:00	01:20:00	21:01:00	80
20150709	22:21:00	01:20:00	21:01:00	80
20150709	22:22:00	01:21:00	21:01:00	81
20150709	22:22:00	01:21:00	21:01:00	81
20150709	22:23:00	01:22:00	21:01:00	82
20150709	22:23:00	01:22:00	21:01:00	82
20150709	22:23:00	01:22:00	21:01:00	82
20150709	22:24:00	01:23:00	21:01:00	83
20150709	22:25:00	01:24:00	21:01:00	84
20150709	22:25:00	01:24:00	21:01:00	84
20150709	22:25:00	01:24:00	21:01:00	84
20150709	22:26:00	01:25:00	21:01:00	85
20150709	22:27:00	01:26:00	21:01:00	86
20150709	22:28:00	01:27:00	21:01:00	87
20150709	22:28:00	01:27:00	21:01:00	87
20150709	22:31:00	01:30:00	21:01:00	90
20150709	22:31:00	01:30:00	21:01:00	90
20150709	22:31:00	01:30:00	21:01:00	90
20150709	22:32:00	01:31:00	21:01:00	91
20150709	22:32:00	01:31:00	21:01:00	91
20150709	22:33:00	01:32:00	21:01:00	92
20150709	22:33:00	01:32:00	21:01:00	92
20150709	22:33:00	01:32:00	21:01:00	92
20150709	22:34:00	01:33:00	21:01:00	93
20150709	22:34:00	01:33:00	21:01:00	93
20150709	22:34:00	01:33:00	21:01:00	93
20150709	22:34:00	01:33:00	21:01:00	93
20150709	22:35:00	01:34:00	21:01:00	94
20150709	22:35:00	01:34:00	21:01:00	94
20150709	22:36:00	01:35:00	21:01:00	95
20150709	22:36:00	01:35:00	21:01:00	95
20150709	22:36:00	01:35:00	21:01:00	95
20150709	22:37:00	01:36:00	21:01:00	96
20150709	22:37:00	01:36:00	21:01:00	96
20150709	22:39:00	01:38:00	21:01:00	98
20150709	22:40:00	01:39:00	21:01:00	99
20150709	22:40:00	01:39:00	21:01:00	99
20150709	22:40:00	01:39:00	21:01:00	99
20150709	22:54:00	01:53:00	21:01:00	113
20150709	22:54:00	01:53:00	21:01:00	113
20150709	22:54:00	01:53:00	21:01:00	113
20150709	23:05:00	02:04:00	21:01:00	124
20150709	23:10:00	02:09:00	21:01:00	129
20150709	23:10:00	02:09:00	21:01:00	129
20150709	23:11:00	02:10:00	21:01:00	130
20150709	23:11:00	02:10:00	21:01:00	130
20150709	23:56:00	02:55:00	21:01:00	175
20150721	20:24:00	00:27:00	20:51:00	-27
20150721	21:12:00	00:21:00	20:51:00	21
20150721	21:13:00	00:22:00	20:51:00	22
20150721	21:15:00	00:24:00	20:51:00	24
20150721	21:22:00	00:31:00	20:51:00	31
20150721	21:22:00	00:31:00	20:51:00	31
20150721	21:22:00	00:31:00	20:51:00	31
20150721	21:22:00	00:31:00	20:51:00	31
20150721	21:23:00	00:32:00	20:51:00	32
20150721	21:23:00	00:32:00	20:51:00	32
20150721	21:23:00	00:32:00	20:51:00	32
20150721	21:26:00	00:35:00	20:51:00	35
20150721	21:27:00	00:36:00	20:51:00	36
20150721	21:29:00	00:38:00	20:51:00	38
20150721	21:30:00	00:39:00	20:51:00	39
20150721	21:31:00	00:40:00	20:51:00	40
20150721	21:31:00	00:40:00	20:51:00	40
20150721	21:35:00	00:44:00	20:51:00	44
20150721	21:35:00	00:44:00	20:51:00	44
20150721	21:36:00	00:45:00	20:51:00	45
20150721	21:36:00	00:45:00	20:51:00	45
20150721	21:36:00	00:45:00	20:51:00	45
20150721	21:37:00	00:46:00	20:51:00	46
20150721	21:37:00	00:46:00	20:51:00	46
20150721	21:40:00	00:49:00	20:51:00	49
20150721	21:41:00	00:50:00	20:51:00	50
20150721	21:41:00	00:50:00	20:51:00	50
20150721	21:41:00	00:50:00	20:51:00	50
20150721	21:45:00	00:54:00	20:51:00	54
20150721	21:47:00	00:56:00	20:51:00	56
20150721	21:47:00	00:56:00	20:51:00	56
20150721	21:48:00	00:57:00	20:51:00	57
20150721	21:48:00	00:57:00	20:51:00	57
20150721	21:49:00	00:58:00	20:51:00	58
20150721	21:49:00	00:58:00	20:51:00	58
20150721	21:49:00	00:58:00	20:51:00	58
20150721	21:50:00	00:59:00	20:51:00	59
20150721	21:50:00	00:59:00	20:51:00	59
20150721	21:50:00	00:59:00	20:51:00	59
20150721	21:50:00	00:59:00	20:51:00	59
20150721	21:51:00	01:00:00	20:51:00	60
20150721	21:51:00	01:00:00	20:51:00	60
20150721	21:51:00	01:00:00	20:51:00	60
20150721	21:52:00	01:01:00	20:51:00	61
20150721	21:52:00	01:01:00	20:51:00	61
20150721	21:53:00	01:02:00	20:51:00	62
20150721	21:53:00	01:02:00	20:51:00	62
20150721	21:54:00	01:03:00	20:51:00	63
20150721	21:54:00	01:03:00	20:51:00	63
20150721	21:56:00	01:05:00	20:51:00	65
20150721	21:57:00	01:06:00	20:51:00	66
20150721	21:57:00	01:06:00	20:51:00	66
20150721	21:58:00	01:07:00	20:51:00	67
20150721	21:58:00	01:07:00	20:51:00	67
20150721	21:59:00	01:08:00	20:51:00	68
20150721	21:59:00	01:08:00	20:51:00	68
20150721	22:03:00	01:12:00	20:51:00	72
20150721	22:05:00	01:14:00	20:51:00	74
20150721	22:05:00	01:14:00	20:51:00	74
20150721	22:06:00	01:15:00	20:51:00	75
20150721	22:06:00	01:15:00	20:51:00	75
20150721	22:08:00	01:17:00	20:51:00	77
20150721	22:09:00	01:18:00	20:51:00	78
20150721	22:09:00	01:18:00	20:51:00	78
20150721	22:14:00	01:23:00	20:51:00	83
20150721	22:14:00	01:23:00	20:51:00	83
20150721	22:15:00	01:24:00	20:51:00	84
20150721	22:15:00	01:24:00	20:51:00	84
20150721	22:18:00	01:27:00	20:51:00	87
20150721	22:18:00	01:27:00	20:51:00	87
20150721	22:18:00	01:27:00	20:51:00	87
20150721	22:19:00	01:28:00	20:51:00	88
20150721	22:19:00	01:28:00	20:51:00	88
20150721	22:20:00	01:29:00	20:51:00	89
20150721	22:20:00	01:29:00	20:51:00	89
20150721	22:21:00	01:30:00	20:51:00	90
20150721	22:21:00	01:30:00	20:51:00	90
20150721	22:22:00	01:31:00	20:51:00	91
20150721	22:22:00	01:31:00	20:51:00	91
20150721	22:22:00	01:31:00	20:51:00	91
20150721	22:22:00	01:31:00	20:51:00	91
20150721	22:23:00	01:32:00	20:51:00	92
20150721	22:24:00	01:33:00	20:51:00	93
20150721	22:24:00	01:33:00	20:51:00	93
20150721	22:24:00	01:33:00	20:51:00	93
20150721	22:25:00	01:34:00	20:51:00	94
20150721	22:25:00	01:34:00	20:51:00	94
20150721	22:27:00	01:36:00	20:51:00	96
20150721	22:27:00	01:36:00	20:51:00	96
20150721	22:27:00	01:36:00	20:51:00	96
20150721	22:28:00	01:37:00	20:51:00	97
20150721	22:28:00	01:37:00	20:51:00	97
20150721	22:28:00	01:37:00	20:51:00	97
20150721	22:29:00	01:38:00	20:51:00	98
20150721	22:29:00	01:38:00	20:51:00	98
20150721	22:29:00	01:38:00	20:51:00	98
20150721	22:30:00	01:39:00	20:51:00	99
20150721	22:30:00	01:39:00	20:51:00	99
20150721	22:30:00	01:39:00	20:51:00	99
20150721	22:31:00	01:40:00	20:51:00	100
20150721	22:31:00	01:40:00	20:51:00	100
20150721	22:31:00	01:40:00	20:51:00	100
20150721	22:32:00	01:41:00	20:51:00	101
20150721	22:32:00	01:41:00	20:51:00	101
20150721	22:33:00	01:42:00	20:51:00	102
20150721	22:33:00	01:42:00	20:51:00	102
20150721	22:34:00	01:43:00	20:51:00	103
20150721	22:34:00	01:43:00	20:51:00	103
20150721	22:34:00	01:43:00	20:51:00	103
20150721	22:34:00	01:43:00	20:51:00	103
20150721	22:35:00	01:44:00	20:51:00	104
20150721	22:35:00	01:44:00	20:51:00	104
20150721	22:35:00	01:44:00	20:51:00	104
20150721	22:35:00	01:44:00	20:51:00	104
20150721	22:36:00	01:45:00	20:51:00	105
20150721	22:37:00	01:46:00	20:51:00	106
20150721	22:37:00	01:46:00	20:51:00	106
20150721	22:38:00	01:47:00	20:51:00	107
20150721	22:39:00	01:48:00	20:51:00	108
20150721	22:39:00	01:48:00	20:51:00	108
20150721	22:39:00	01:48:00	20:51:00	108
20150721	22:40:00	01:49:00	20:51:00	109
20150721	22:40:00	01:49:00	20:51:00	109
20150721	22:40:00	01:49:00	20:51:00	109
20150721	22:41:00	01:50:00	20:51:00	110
20150721	22:41:00	01:50:00	20:51:00	110
20150721	22:41:00	01:50:00	20:51:00	110
20150721	22:42:00	01:51:00	20:51:00	111
20150721	22:43:00	01:52:00	20:51:00	112
20150721	22:43:00	01:52:00	20:51:00	112
20150721	22:43:00	01:52:00	20:51:00	112
20150721	22:44:00	01:53:00	20:51:00	113
20150721	22:45:00	01:54:00	20:51:00	114
20150721	22:45:00	01:54:00	20:51:00	114
20150721	22:45:00	01:54:00	20:51:00	114
20150721	22:46:00	01:55:00	20:51:00	115
20150721	22:46:00	01:55:00	20:51:00	115
20150721	22:46:00	01:55:00	20:51:00	115
20150721	22:48:00	01:57:00	20:51:00	117
20150721	22:49:00	01:58:00	20:51:00	118
20150721	22:49:00	01:58:00	20:51:00	118
20150721	22:50:00	01:59:00	20:51:00	119
20150721	22:50:00	01:59:00	20:51:00	119
20150721	22:50:00	01:59:00	20:51:00	119
20150721	22:51:00	02:00:00	20:51:00	120
20150721	22:51:00	02:00:00	20:51:00	120
20150721	22:51:00	02:00:00	20:51:00	120
20150721	22:52:00	02:01:00	20:51:00	121
20150721	22:53:00	02:02:00	20:51:00	122
20150721	22:54:00	02:03:00	20:51:00	123
20150721	22:55:00	02:04:00	20:51:00	124
20150721	22:55:00	02:04:00	20:51:00	124
20150721	22:55:00	02:04:00	20:51:00	124
20150721	22:56:00	02:05:00	20:51:00	125
20150721	22:56:00	02:05:00	20:51:00	125
20150721	22:56:00	02:05:00	20:51:00	125
20150721	22:57:00	02:06:00	20:51:00	126
20150721	22:57:00	02:06:00	20:51:00	126
20150721	22:58:00	02:07:00	20:51:00	127
20150721	22:58:00	02:07:00	20:51:00	127
20150721	22:59:00	02:08:00	20:51:00	128
20150721	22:59:00	02:08:00	20:51:00	128
20150721	22:59:00	02:08:00	20:51:00	128
20150721	22:59:00	02:08:00	20:51:00	128
20150721	23:00:00	02:09:00	20:51:00	129
20150721	23:00:00	02:09:00	20:51:00	129
20150721	23:08:00	02:17:00	20:51:00	137
20150721	23:08:00	02:17:00	20:51:00	137
20150721	23:09:00	02:18:00	20:51:00	138
20150721	23:09:00	02:18:00	20:51:00	138
20150721	23:12:00	02:21:00	20:51:00	141
20150721	23:14:00	02:23:00	20:51:00	143
20150721	23:15:00	02:24:00	20:51:00	144
20150721	23:15:00	02:24:00	20:51:00	144
20150721	23:15:00	02:24:00	20:51:00	144
20150721	23:16:00	02:25:00	20:51:00	145
20150721	23:16:00	02:25:00	20:51:00	145
20150721	23:17:00	02:26:00	20:51:00	146
20150721	23:28:00	02:37:00	20:51:00	157
20150721	23:29:00	02:38:00	20:51:00	158
20150721	23:29:00	02:38:00	20:51:00	158
20150721	23:29:00	02:38:00	20:51:00	158
20150721	23:42:00	02:51:00	20:51:00	171
20150721	23:42:00	02:51:00	20:51:00	171
20150726	20:02:00	00:44:00	20:46:00	-44
20150726	21:12:00	00:26:00	20:46:00	26
20150726	21:13:00	00:27:00	20:46:00	27
20150726	21:20:00	00:34:00	20:46:00	34
20150726	21:21:00	00:35:00	20:46:00	35
20150726	21:21:00	00:35:00	20:46:00	35
20150726	21:22:00	00:36:00	20:46:00	36
20150726	21:22:00	00:36:00	20:46:00	36
20150726	21:23:00	00:37:00	20:46:00	37
20150726	21:23:00	00:37:00	20:46:00	37
20150726	21:23:00	00:37:00	20:46:00	37
20150726	21:24:00	00:38:00	20:46:00	38
20150726	21:24:00	00:38:00	20:46:00	38
20150726	21:25:00	00:39:00	20:46:00	39
20150726	21:25:00	00:39:00	20:46:00	39
20150726	21:26:00	00:40:00	20:46:00	40
20150726	21:26:00	00:40:00	20:46:00	40
20150726	21:27:00	00:41:00	20:46:00	41
20150726	21:27:00	00:41:00	20:46:00	41
20150726	21:27:00	00:41:00	20:46:00	41
20150726	21:27:00	00:41:00	20:46:00	41
20150726	21:28:00	00:42:00	20:46:00	42
20150726	21:29:00	00:43:00	20:46:00	43
20150726	21:29:00	00:43:00	20:46:00	43
20150726	21:29:00	00:43:00	20:46:00	43
20150726	21:30:00	00:44:00	20:46:00	44
20150726	21:31:00	00:45:00	20:46:00	45
20150726	21:32:00	00:46:00	20:46:00	46
20150726	21:33:00	00:47:00	20:46:00	47
20150726	21:35:00	00:49:00	20:46:00	49
20150726	21:36:00	00:50:00	20:46:00	50
20150726	21:50:00	01:04:00	20:46:00	64
20150726	21:51:00	01:05:00	20:46:00	65
20150726	21:59:00	01:13:00	20:46:00	73
20150726	22:15:00	01:29:00	20:46:00	89
20150726	22:22:00	01:36:00	20:46:00	96
20150726	22:58:00	02:12:00	20:46:00	132
20150726	22:58:00	02:12:00	20:46:00	132
20150726	22:59:00	02:13:00	20:46:00	133
20150726	22:59:00	02:13:00	20:46:00	133
20150726	23:00:00	02:14:00	20:46:00	134
20150726	23:01:00	02:15:00	20:46:00	135
20150726	23:04:00	02:18:00	20:46:00	138
20150726	23:05:00	02:19:00	20:46:00	139
20150726	1900-01-01 00:50:00	04:04:00	20:46:00	244

## Sheet: Fig2stat
time1	time	male	id	n	scoto		66			81			183			248			221			153			111			75			70			110			70			34			15			16			11
D4	210	1	m01	0	1		10	1		20	1		30	1		40	1		50	1		60	1		70	1		80	1		90	1		100	1		110	1		120	1		130	1		140	1		150
D4	220	1	m01	0	1		10	1		20	1		30	1		40	1		50	1		60	1		70	1		80	1		90	1		100	1		110	1		120	1		130	1		140	1		150
D4	230	1	m01	0	1		10	1		20	1		30	1		40	1		50	1		60	1		70	1		80	1		90	1		100	1		110	1		120	1		130	1		140	1		150
D4	240	1	m01	4	1		10	1		20	1		30	1		40	1		50	1		60	1		70	1		80	1		90	1		100	1		110	1		120	1		130	1		140	1		150
D5	250	1	m01	3	1		10	1		20	1		30	1		40	1		50	1		60	1		70	1		80	1		90	1		100	1		110	1		120	1		130	1		140	1		150
D5	260	1	m01	0	1		10	1		20	1		30	1		40	1		50	1		60	1		70	1		80	1		90	1		100	1		110	1		120	1		130	1		140	1		150
D5	270	1	m01	0	1		10	1		20	1		30	1		40	1		50	1		60	1		70	1		80	1		90	1		100	1		110	1		120	1		130	1		140	1		150
D5	280	1	m01	0	1		10	1		20	1		30	1		40	1		50	1		60	1		70	1		80	1		90	1		100	1		110	1		120	1		130	1		140	1		150
D5	290	1	m01	5	1		10	1		20	1		30	1		40	1		50	1		60	1		70	1		80	1		90	1		100	1		110	1		120	1		130	1		140	1		150
D5	300	1	m01	8	1		10	1		20	1		30	1		40	1		50	1		60	1		70	1		80	1		90	1		100	1		110	1		120	1		130	1		140	1		150
D6	310	1	m01	8	1		10	1		20	1		30	1		40	1		50	1		60	1		70	1		80	1		90	1		100	1		110	1		120	1		130	1		140	1		150
D6	320	1	m01	8	1		10	1		20	1		30	1		40	1		50	1		60	1		70	1		80	1		90	1		100	1		110	1		120	1		130	1		140	1
D6	330	1	m01	0	1		10	1		20	1		30	1		40	1		50	1		60	1		70	1		80	1		90	1		100	1		110	1		120	1		130	1		140	1
D6	340	1	m01	3	1		10	1		20	1		30	1		40	1		50	1		60	1		70	1		80	1		90	1		100	1		110	1		120	1		130	1		140	1
D6	350	1	m01	0	1		10	1		20	1		30	1		40	1		50	1		60	1		70	1		80	1		90	1		100	1		110	1		120	1		130	1		140	1
D6	360	1	m01	0	1		10	1		20	1		30	1		40	1		50	1		60	1		70	1		80	1		90	1		100	1		110	1		120	1					140	1
D7	370	1	m01	6	1		10	1		20	1		30	1		40	1		50	1		60	1		70	1		80	1		90	1		100	1		110	1		120	1
D7	380	1	m01	0	1		10	1		20	1		30	1		40	1		50	1		60	1		70	1		80	1		90	1		100	1		110	1		120	1
D7	390	1	m01	0	1		10	1		20	1		30	1		40	1		50	1		60	1		70	1		80	1		90	1		100	1		110	1		120	1
D7	400	1	m01	5	1		10	1		20	1		30	1		40	1		50	1		60	1		70	1		80	1		90	1		100	1		110	1		120	1
D7	410	1	m01	1	1		10	1		20	1		30	1		40	1		50	1		60	1		70	1		80	1		90	1		100	1		110	1		120	1
D7	420	1	m01	3	1		10	1		20	1		30	1		40	1		50	1		60	1		70	1		80	1		90	1		100	1		110	1		120	1
D8	430	1	m01	0	1		10	1		20	1		30	1		40	1		50	1		60	1		70	1		80	1		90	1		100	1		110	1		120	1
D8	440	1	m01	1	1		10	1		20	1		30	1		40	1		50	1		60	1		70	1		80	1		90	1		100	1		110	1		120	1
D8	450	1	m01	0	1		10	1		20	1		30	1		40	1		50	1		60	1		70	1		80	1		90	1		100	1		110	1		120	1
D8	460	1	m01	0	1		10	1		20	1		30	1		40	1		50	1		60	1		70	1		80	1		90	1		100	1		110	1		120	1
D8	470	1	m01	0	1		10	1		20	1		30	1		40	1		50	1		60	1		70	1		80	1		90	1		100	1		110	1		120	1
D8	480	1	m01	0	1		10	1		20	1		30	1		40	1		50	1		60	1		70	1		80	1		90	1		100	1		110	1		120	1
L1	490	1	m01	0	0		10	1		20	1		30	1		40	1		50	1		60	1		70	1		80	1		90	1		100	1		110	1		120	1
L1	500	1	m01	0	0		10	1		20	1		30	1		40	1		50	1		60	1		70	1		80	1		90	1		100	1		110	1		120	1
L1	510	1	m01	0	0		10	1		20	1		30	1		40	1		50	1		60	1		70	1		80	1		90	1		100	1		110	1		120	1
L1	520	1	m01	0	0		10	1		20	1		30	1		40	1		50	1		60	1		70	1		80	1		90	1		100	1		110	1		120	1
L1	530	1	m01	0	0		10	1		20	1		30	1		40	1		50	1		60	1		70	1		80	1		90	1		100	1		110	1		120	1
L1	540	1	m01	0	0		10	1		20	1		30	1		40	1		50	1		60	1		70	1		80	1		90	1		100	1		110	1		120	1
L2	550	1	m01	0	0		10	1		20	1		30	1		40	1		50	1		60	1		70	1		80	1		90	1		100	1		110	1
L2	560	1	m01	0	0		10	1		20	1		30	1		40	1		50	1		60	1		70	1		80	1		90	1		100	1		110	1
L2	570	1	m01	0	0		10	1		20	1		30	1		40	1		50	1		60	1		70	1		80	1		90	1		100	1		110	1
L2	580	1	m01	0	0		10	1		20	1		30	1		40	1		50	1		60	1		70	1		80	1		90	1		100	1		110	1
L2	590	1	m01	0	0		10	1		20	1		30	1		40	1		50	1		60	1		70	1		80	1		90	1		100	1		110	1
L2	600	1	m01	0	0		10	1		20	1		30	1		40	1		50	1		60	1		70	1		80	1		90	1		100	1		110	1
L3	610	1	m01	0	0		10	1		20	1		30	1		40	1		50	1		60	1		70	1		80	1		90	1		100	1		110	1
L3	620	1	m01	0	0		10	1		20	1		30	1		40	1		50	1		60	1		70	1		80	1		90	1		100	1		110	1
L3	630	1	m01	0	0		10	1		20	1		30	1		40	1		50	1		60	1		70	1		80	1		90	1		100	1		110	1
L3	640	1	m01	0	0		10	1		20	1		30	1		40	1		50	1		60	1		70	1		80	1		90	1		100	1		110	1
L3	650	1	m01	0	0		10	1		20	1		30	1		40	1		50	1		60	1		70	1		80	1		90	1		100	1		110	1
L3	660	1	m01	0	0		10	1		20	1		30	1		40	1		50	1		60	1		70	1		80	1		90	1		100	1		110	1
L4	670	1	m01	0	0		10	1		20	1		30	1		40	1		50	1		60	1		70	1		80	1		90	1		100	1		110	1
L4	680	1	m01	0	0		10	1		20	1		30	1		40	1		50	1		60	1		70	1		80	1		90	1		100	1		110	1
L4	690	1	m01	0	0		10	1		20	1		30	1		40	1		50	1		60	1		70	1		80	1		90	1		100	1		110	1
L4	700	1	m01	0	0		10	1		20	1		30	1		40	1		50	1		60	1		70	1		80	1		90	1		100	1		110	1
L4	710	1	m01	0	0		10	1		20	1		30	1		40	1		50	1		60	1		70	1		80	1		90	1		100	1		110	1
L4	720	1	m01	0	0		10	1		20	1		30	1		40	1		50	1		60	1		70	1		80	1		90	1		100	1		110	1
L5	730	1	m01	0	0		10	1		20	1		30	1		40	1		50	1		60	1		70	1		80	1		90	1		100	1		110	1
L5	740	1	m01	0	0		10	1		20	1		30	1		40	1		50	1		60	1		70	1		80	1		90	1		100	1		110	1
L5	750	1	m01	0	0		10	1		20	1		30	1		40	1		50	1		60	1		70	1		80	1		90	1		100	1		110	1
L5	760	1	m01	0	0		10	1		20	1		30	1		40	1		50	1		60	1		70	1		80	1		90	1		100	1		110	1
L5	770	1	m01	0	0		10	1		20	1		30	1		40	1		50	1		60	1		70	1		80	1		90	1		100	1		110	1
L5	780	1	m01	0	0		10	1		20	1		30	1		40	1		50	1		60	1		70	1		80	1		90	1		100	1		110	1
L6	790	1	m01	0	0		10	1		20	1		30	1		40	1		50	1		60	1		70	1		80	1		90	1		100	1		110	1
L6	800	1	m01	0	0		10	1		20	1		30	1		40	1		50	1		60	1		70	1		80	1		90	1		100	1		110	1
L6	810	1	m01	0	0		10	1		20	1		30	1		40	1		50	1		60	1		70	1		80	1		90	1		100	1		110	1
L6	820	1	m01	0	0		10	1		20	1		30	1		40	1		50	1		60	1		70	1		80	1		90	1		100	1		110	1
L6	830	1	m01	0	0		10	1		20	1		30	1		40	1		50	1		60	1		70	1		80	1		90	1		100	1		110	1
L6	840	1	m01	0	0		10	1		20	1		30	1		40	1		50	1		60	1		70	1		80	1		90	1		100	1		110	1
L7	850	1	m01	0	0		10	1		20	1		30	1		40	1		50	1		60	1		70	1		80	1		90	1		100	1		110	1
L7	860	1	m01	0	0		10	1		20	1		30	1		40	1		50	1		60	1		70	1		80	1		90	1		100	1		110	1
L7	870	1	m01	0	0					20	1		30	1		40	1		50	1		60	1		70	1		80	1		90	1		100	1		110	1
L7	880	1	m01	0	0					20	1		30	1		40	1		50	1		60	1		70	1		80	1		90	1		100	1		110	1
L7	890	1	m01	0	0					20	1		30	1		40	1		50	1		60	1		70	1		80	1		90	1		100	1		110	1
L7	900	1	m01	0	0					20	1		30	1		40	1		50	1		60	1		70	1		80	1		90	1		100	1		110	1
L8	910	1	m01	0	0					20	1		30	1		40	1		50	1		60	1		70	1		80	1					100	1
L8	920	1	m01	0	0					20	1		30	1		40	1		50	1		60	1		70	1		80	1					100	1
L8	930	1	m01	0	0					20	1		30	1		40	1		50	1		60	1		70	1		80	1					100	1
L8	940	1	m01	0	0					20	1		30	1		40	1		50	1		60	1		70	1		80	1					100	1
L8	950	1	m01	0	0					20	1		30	1		40	1		50	1		60	1		70	1		80	1					100	1
L8	960	1	m01	0	0					20	1		30	1		40	1		50	1		60	1		70	1								100	1
L9	970	1	m01	0	0					20	1		30	1		40	1		50	1		60	1		70	1								100	1
L9	980	1	m01	0	0					20	1		30	1		40	1		50	1		60	1		70	1								100	1
L9	990	1	m01	0	0					20	1		30	1		40	1		50	1		60	1		70	1								100	1
L9	1000	1	m01	0	0					20	1		30	1		40	1		50	1		60	1		70	1								100	1
L9	1010	1	m01	0	0					20	1		30	1		40	1		50	1		60	1		70	1								100	1
L9	1020	1	m01	0	0								30	1		40	1		50	1		60	1		70	1								100	1
L10	1030	1	m01	0	0								30	1		40	1		50	1		60	1		70	1								100	1
L10	1040	1	m01	0	0								30	1		40	1		50	1		60	1		70	1								100	1
L10	1050	1	m01	0	0								30	1		40	1		50	1		60	1		70	1								100	1
L10	1060	1	m01	0	0								30	1		40	1		50	1		60	1		70	1								100	1
L10	1070	1	m01	0	0								30	1		40	1		50	1		60	1		70	1								100	1
L10	1080	1	m01	0	0								30	1		40	1		50	1		60	1		70	1								100	1
L11	1090	1	m01	0	0								30	1		40	1		50	1		60	1		70	1								100	1
L11	1100	1	m01	0	0								30	1		40	1		50	1		60	1		70	1								100	1
L11	1110	1	m01	0	0								30	1		40	1		50	1		60	1		70	1								100	1
L11	1120	1	m01	0	0								30	1		40	1		50	1		60	1		70	1								100	1
L11	1130	1	m01	0	0								30	1		40	1		50	1		60	1		70	1								100	1
L11	1140	1	m01	0	0								30	1		40	1		50	1		60	1		70	1								100	1
L12	1150	1	m01	0	0								30	1		40	1		50	1		60	1		70	1								100	1
L12	1160	1	m01	0	0								30	1		40	1		50	1		60	1		70	1								100	1
L12	1170	1	m01	0	0								30	1		40	1		50	1		60	1		70	1								100	1
L12	1180	1	m01	0	0								30	1		40	1		50	1		60	1		70	1								100	1
L12	1190	1	m01	0	0								30	1		40	1		50	1		60	1		70	1								100	1
L12	1200	1	m01	0	0								30	1		40	1		50	1		60	1		70	1								100	1
L13	1210	1	m01	0	0								30	1		40	1		50	1		60	1		70	1								100	1
L13	1220	1	m01	0	0								30	1		40	1		50	1		60	1		70	1								100	1
L13	1230	1	m01	0	0								30	1		40	1		50	1		60	1		70	1								100	1
L13	1240	1	m01	0	0								30	1		40	1		50	1		60	1		70	1								100	1
L13	1250	1	m01	0	0								30	1		40	1		50	1		60	1		70	1								100	1
L13	1260	1	m01	0	0								30	1		40	1		50	1		60	1		70	1								100	1
L14	1270	1	m01	0	0								30	1		40	1		50	1		60	1		70	1								100	1
L14	1280	1	m01	0	0								30	1		40	1		50	1		60	1		70	1								100	1
L14	1290	1	m01	0	0								30	1		40	1		50	1		60	1		70	1								100	1
L14	1300	1	m01	0	0								30	1		40	1		50	1		60	1		70	1								100	1
L14	1310	1	m01	0	0								30	1		40	1		50	1		60	1		70	1
L14	1320	1	m01	0	0								30	1		40	1		50	1		60	1
L15	1330	1	m01	0	0								30	1		40	1		50	1		60	1
L15	1340	1	m01	0	0								30	1		40	1		50	1		60	1
L15	1350	1	m01	0	0								30	1		40	1		50	1		60	1
L15	1360	1	m01	0	0								30	1		40	1		50	1		60	1
L15	1370	1	m01	0	0								30	1		40	1		50	1		60	1
L15	1380	1	m01	0	0								30	1		40	1		50	1		60	1
D4	210	1	m02	0	1								30	1		40	1		50	1		60	1
D4	220	1	m02	0	1								30	1		40	1		50	1		60	1
D4	230	1	m02	0	1								30	1		40	1		50	1		60	1
D4	240	1	m02	0	1								30	1		40	1		50	1		60	1
D5	250	1	m02	28	1								30	1		40	1		50	1		60	1
D5	260	1	m02	0	1								30	1		40	1		50	1		60	1
D5	270	1	m02	9	1								30	1		40	1		50	1		60	1
D5	280	1	m02	6	1								30	1		40	1		50	1		60	1
D5	290	1	m02	2	1								30	1		40	1		50	1		60	1
D5	300	1	m02	0	1								30	1		40	1		50	1		60	1
D6	310	1	m02	0	1								30	1		40	1		50	1		60	1
D6	320	1	m02	0	1								30	1		40	1		50	1		60	1
D6	330	1	m02	0	1								30	1		40	1		50	1		60	1
D6	340	1	m02	0	1								30	1		40	1		50	1		60	1
D6	350	1	m02	1	1								30	1		40	1		50	1		60	1
D6	360	1	m02	0	1								30	1		40	1		50	1		60	1
D7	370	1	m02	2	1								30	1		40	1		50	1		60	1
D7	380	1	m02	0	1								30	1		40	1		50	1		60	1
D7	390	1	m02	2	1								30	1		40	1		50	1		60	1
D7	400	1	m02	2	1								30	1		40	1		50	1		60	1
D7	410	1	m02	0	1								30	1		40	1		50	1		60	1
D7	420	1	m02	0	1								30	1		40	1		50	1		60	1
D8	430	1	m02	1	1								30	1		40	1		50	1		60	1
D8	440	1	m02	1	1								30	1		40	1		50	1		60	1
D8	450	1	m02	0	1								30	1		40	1		50	1		60	1
D8	460	1	m02	0	1								30	1		40	1		50	1		60	1
D8	470	1	m02	0	1								30	1		40	1		50	1		60	1
D8	480	1	m02	0	1								30	1		40	1		50	1		60	1
L1	490	1	m02	0	0								30	1		40	1		50	1		60	1
L1	500	1	m02	0	0								30	1		40	1		50	1		60	1
L1	510	1	m02	0	0								30	1		40	1		50	1		60	1
L1	520	1	m02	0	0								30	1		40	1		50	1		60	1
L1	530	1	m02	0	0								30	1		40	1		50	1		60	1
L1	540	1	m02	0	0								30	1		40	1		50	1		60	1
L2	550	1	m02	0	0								30	1		40	1		50	1		60	1
L2	560	1	m02	0	0								30	1		40	1		50	1
L2	570	1	m02	0	0								30	1		40	1		50	1
L2	580	1	m02	0	0								30	1		40	1		50	1
L2	590	1	m02	0	0								30	1		40	1		50	1
L2	600	1	m02	0	0								30	1		40	1		50	1
L3	610	1	m02	0	0								30	1		40	1		50	1
L3	620	1	m02	0	0								30	1		40	1		50	1
L3	630	1	m02	0	0								30	1		40	1		50	1
L3	640	1	m02	0	0								30	1		40	1		50	1
L3	650	1	m02	0	0								30	1		40	1		50	1
L3	660	1	m02	0	0								30	1		40	1		50	1
L4	670	1	m02	0	0								30	1		40	1		50	1
L4	680	1	m02	0	0								30	1		40	1		50	1
L4	690	1	m02	0	0								30	1		40	1		50	1
L4	700	1	m02	0	0								30	1		40	1		50	1
L4	710	1	m02	0	0								30	1		40	1		50	1
L4	720	1	m02	0	0								30	1		40	1		50	1
L5	730	1	m02	0	0								30	1		40	1		50	1
L5	740	1	m02	0	0								30	1		40	1		50	1
L5	750	1	m02	0	0								30	1		40	1		50	1
L5	760	1	m02	0	0								30	1		40	1		50	1
L5	770	1	m02	0	0								30	1		40	1		50	1
L5	780	1	m02	0	0								30	1		40	1		50	1
L6	790	1	m02	0	0								30	1		40	1		50	1
L6	800	1	m02	0	0								30	1		40	1		50	1
L6	810	1	m02	0	0								30	1		40	1		50	1
L6	820	1	m02	0	0								30	1		40	1		50	1
L6	830	1	m02	0	0								30	1		40	1		50	1
L6	840	1	m02	0	0								30	1		40	1		50	1
L7	850	1	m02	0	0								30	1		40	1		50	1
L7	860	1	m02	0	0											40	1		50	1
L7	870	1	m02	0	0											40	1		50	1
L7	880	1	m02	0	0											40	1		50	1
L7	890	1	m02	0	0											40	1		50	1
L7	900	1	m02	0	0											40	1		50	1
L8	910	1	m02	0	0											40	1		50	1
L8	920	1	m02	0	0											40	1		50	1
L8	930	1	m02	0	0											40	1		50	1
L8	940	1	m02	0	0											40	1		50	1
L8	950	1	m02	0	0											40	1		50	1
L8	960	1	m02	0	0											40	1		50	1
L9	970	1	m02	0	0											40	1		50	1
L9	980	1	m02	0	0											40	1		50	1
L9	990	1	m02	0	0											40	1		50	1
L9	1000	1	m02	0	0											40	1		50	1
L9	1010	1	m02	0	0											40	1		50	1
L9	1020	1	m02	0	0											40	1		50	1
L10	1030	1	m02	0	0											40	1		50	1
L10	1040	1	m02	0	0											40	1		50	1
L10	1050	1	m02	0	0											40	1		50	1
L10	1060	1	m02	0	0											40	1		50	1
L10	1070	1	m02	0	0											40	1		50	1
L10	1080	1	m02	0	0											40	1		50	1
L11	1090	1	m02	0	0											40	1		50	1
L11	1100	1	m02	0	0											40	1		50	1
L11	1110	1	m02	0	0											40	1		50	1
L11	1120	1	m02	0	0											40	1		50	1
L11	1130	1	m02	0	0											40	1		50	1
L11	1140	1	m02	0	0											40	1		50	1
L12	1150	1	m02	0	0											40	1		50	1
L12	1160	1	m02	0	0											40	1		50	1
L12	1170	1	m02	0	0											40	1		50	1
L12	1180	1	m02	0	0											40	1		50	1
L12	1190	1	m02	0	0											40	1		50	1
L12	1200	1	m02	0	0											40	1		50	1
L13	1210	1	m02	0	0											40	1		50	1
L13	1220	1	m02	0	0											40	1		50	1
L13	1230	1	m02	0	0											40	1		50	1
L13	1240	1	m02	0	0											40	1
L13	1250	1	m02	0	0											40	1
L13	1260	1	m02	0	0											40	1
L14	1270	1	m02	0	0											40	1
L14	1280	1	m02	0	0											40	1
L14	1290	1	m02	0	0											40	1
L14	1300	1	m02	0	0											40	1
L14	1310	1	m02	0	0											40	1
L14	1320	1	m02	0	0											40	1
L15	1330	1	m02	0	0											40	1
L15	1340	1	m02	0	0											40	1
L15	1350	1	m02	0	0											40	1
L15	1360	1	m02	0	0											40	1
L15	1370	1	m02	0	0											40	1
L15	1380	1	m02	0	0											40	1
D4	210	1	m03	0	1											40	1
D4	220	1	m03	0	1											40	1
D4	230	1	m03	10	1											40	1
D4	240	1	m03	0	1											40	1
D5	250	1	m03	14	1											40	1
D5	260	1	m03	0	1											40	1
D5	270	1	m03	0	1											40	1
D5	280	1	m03	3	1											40	1
D5	290	1	m03	0	1											40	1
D5	300	1	m03	0	1											40	1
D6	310	1	m03	0	1											40	1
D6	320	1	m03	1	1											40	1
D6	330	1	m03	0	1
D6	340	1	m03	2	1
D6	350	1	m03	0	1
D6	360	1	m03	1	1
D7	370	1	m03	0	1
D7	380	1	m03	0	1
D7	390	1	m03	0	1
D7	400	1	m03	5	1
D7	410	1	m03	1	1
D7	420	1	m03	0	1
D8	430	1	m03	1	1
D8	440	1	m03	0	1
D8	450	1	m03	0	1
D8	460	1	m03	0	1
D8	470	1	m03	0	1
D8	480	1	m03	0	1
L1	490	1	m03	3	0
L1	500	1	m03	0	0
L1	510	1	m03	0	0
L1	520	1	m03	0	0
L1	530	1	m03	0	0
L1	540	1	m03	0	0
L2	550	1	m03	0	0
L2	560	1	m03	0	0
L2	570	1	m03	0	0
L2	580	1	m03	0	0
L2	590	1	m03	0	0
L2	600	1	m03	0	0
L3	610	1	m03	0	0
L3	620	1	m03	0	0
L3	630	1	m03	0	0
L3	640	1	m03	0	0
L3	650	1	m03	0	0
L3	660	1	m03	0	0
L4	670	1	m03	0	0
L4	680	1	m03	0	0
L4	690	1	m03	0	0
L4	700	1	m03	0	0
L4	710	1	m03	0	0
L4	720	1	m03	0	0
L5	730	1	m03	0	0
L5	740	1	m03	0	0
L5	750	1	m03	0	0
L5	760	1	m03	0	0
L5	770	1	m03	0	0
L5	780	1	m03	0	0
L6	790	1	m03	0	0
L6	800	1	m03	0	0
L6	810	1	m03	0	0
L6	820	1	m03	0	0
L6	830	1	m03	0	0
L6	840	1	m03	0	0
L7	850	1	m03	0	0
L7	860	1	m03	0	0
L7	870	1	m03	0	0
L7	880	1	m03	0	0
L7	890	1	m03	0	0
L7	900	1	m03	0	0
L8	910	1	m03	0	0
L8	920	1	m03	0	0
L8	930	1	m03	0	0
L8	940	1	m03	0	0
L8	950	1	m03	0	0
L8	960	1	m03	0	0
L9	970	1	m03	0	0
L9	980	1	m03	0	0
L9	990	1	m03	0	0
L9	1000	1	m03	0	0
L9	1010	1	m03	0	0
L9	1020	1	m03	0	0
L10	1030	1	m03	0	0
L10	1040	1	m03	0	0
L10	1050	1	m03	0	0
L10	1060	1	m03	0	0
L10	1070	1	m03	0	0
L10	1080	1	m03	0	0
L11	1090	1	m03	0	0
L11	1100	1	m03	0	0
L11	1110	1	m03	0	0
L11	1120	1	m03	0	0
L11	1130	1	m03	0	0
L11	1140	1	m03	0	0
L12	1150	1	m03	0	0
L12	1160	1	m03	0	0
L12	1170	1	m03	0	0
L12	1180	1	m03	0	0
L12	1190	1	m03	0	0
L12	1200	1	m03	0	0
L13	1210	1	m03	0	0
L13	1220	1	m03	0	0
L13	1230	1	m03	0	0
L13	1240	1	m03	0	0
L13	1250	1	m03	0	0
L13	1260	1	m03	0	0
L14	1270	1	m03	0	0
L14	1280	1	m03	0	0
L14	1290	1	m03	0	0
L14	1300	1	m03	0	0
L14	1310	1	m03	0	0
L14	1320	1	m03	0	0
L15	1330	1	m03	0	0
L15	1340	1	m03	0	0
L15	1350	1	m03	0	0
L15	1360	1	m03	0	0
L15	1370	1	m03	0	0
L15	1380	1	m03	0	0
D4	210	1	m04	0	1
D4	220	1	m04	14	1
D4	230	1	m04	5	1
D4	240	1	m04	0	1
D5	250	1	m04	0	1
D5	260	1	m04	0	1
D5	270	1	m04	0	1
D5	280	1	m04	0	1
D5	290	1	m04	7	1
D5	300	1	m04	2	1
D6	310	1	m04	0	1
D6	320	1	m04	1	1
D6	330	1	m04	1	1
D6	340	1	m04	0	1
D6	350	1	m04	5	1
D6	360	1	m04	1	1
D7	370	1	m04	0	1
D7	380	1	m04	1	1
D7	390	1	m04	2	1
D7	400	1	m04	0	1
D7	410	1	m04	0	1
D7	420	1	m04	3	1
D8	430	1	m04	1	1
D8	440	1	m04	1	1
D8	450	1	m04	2	1
D8	460	1	m04	2	1
D8	470	1	m04	0	1
D8	480	1	m04	0	1
L1	490	1	m04	2	0
L1	500	1	m04	0	0
L1	510	1	m04	1	0
L1	520	1	m04	0	0
L1	530	1	m04	0	0
L1	540	1	m04	0	0
L2	550	1	m04	0	0
L2	560	1	m04	0	0
L2	570	1	m04	1	0
L2	580	1	m04	0	0
L2	590	1	m04	0	0
L2	600	1	m04	0	0
L3	610	1	m04	0	0
L3	620	1	m04	0	0
L3	630	1	m04	0	0
L3	640	1	m04	0	0
L3	650	1	m04	0	0
L3	660	1	m04	0	0
L4	670	1	m04	2	0
L4	680	1	m04	0	0
L4	690	1	m04	0	0
L4	700	1	m04	0	0
L4	710	1	m04	0	0
L4	720	1	m04	1	0
L5	730	1	m04	0	0
L5	740	1	m04	0	0
L5	750	1	m04	0	0
L5	760	1	m04	0	0
L5	770	1	m04	0	0
L5	780	1	m04	0	0
L6	790	1	m04	0	0
L6	800	1	m04	0	0
L6	810	1	m04	0	0
L6	820	1	m04	0	0
L6	830	1	m04	0	0
L6	840	1	m04	0	0
L7	850	1	m04	0	0
L7	860	1	m04	0	0
L7	870	1	m04	0	0
L7	880	1	m04	0	0
L7	890	1	m04	0	0
L7	900	1	m04	0	0
L8	910	1	m04	0	0
L8	920	1	m04	0	0
L8	930	1	m04	0	0
L8	940	1	m04	0	0
L8	950	1	m04	0	0
L8	960	1	m04	0	0
L9	970	1	m04	0	0
L9	980	1	m04	0	0
L9	990	1	m04	0	0
L9	1000	1	m04	0	0
L9	1010	1	m04	0	0
L9	1020	1	m04	0	0
L10	1030	1	m04	0	0
L10	1040	1	m04	0	0
L10	1050	1	m04	0	0
L10	1060	1	m04	0	0
L10	1070	1	m04	0	0
L10	1080	1	m04	0	0
L11	1090	1	m04	0	0
L11	1100	1	m04	0	0
L11	1110	1	m04	0	0
L11	1120	1	m04	0	0
L11	1130	1	m04	0	0
L11	1140	1	m04	0	0
L12	1150	1	m04	0	0
L12	1160	1	m04	0	0
L12	1170	1	m04	0	0
L12	1180	1	m04	0	0
L12	1190	1	m04	0	0
L12	1200	1	m04	0	0
L13	1210	1	m04	0	0
L13	1220	1	m04	0	0
L13	1230	1	m04	0	0
L13	1240	1	m04	0	0
L13	1250	1	m04	0	0
L13	1260	1	m04	0	0
L14	1270	1	m04	0	0
L14	1280	1	m04	0	0
L14	1290	1	m04	0	0
L14	1300	1	m04	0	0
L14	1310	1	m04	0	0
L14	1320	1	m04	0	0
L15	1330	1	m04	0	0
L15	1340	1	m04	0	0
L15	1350	1	m04	0	0
L15	1360	1	m04	0	0
L15	1370	1	m04	0	0
L15	1380	1	m04	0	0
D4	210	1	m05	0	1
D4	220	1	m05	6	1
D4	230	1	m05	0	1
D4	240	1	m05	0	1
D5	250	1	m05	0	1
D5	260	1	m05	0	1
D5	270	1	m05	0	1
D5	280	1	m05	0	1
D5	290	1	m05	1	1
D5	300	1	m05	2	1
D6	310	1	m05	0	1
D6	320	1	m05	0	1
D6	330	1	m05	0	1
D6	340	1	m05	0	1
D6	350	1	m05	0	1
D6	360	1	m05	3	1
D7	370	1	m05	0	1
D7	380	1	m05	4	1
D7	390	1	m05	2	1
D7	400	1	m05	0	1
D7	410	1	m05	5	1
D7	420	1	m05	0	1
D8	430	1	m05	2	1
D8	440	1	m05	6	1
D8	450	1	m05	2	1
D8	460	1	m05	0	1
D8	470	1	m05	1	1
D8	480	1	m05	4	1
L1	490	1	m05	1	0
L1	500	1	m05	0	0
L1	510	1	m05	0	0
L1	520	1	m05	0	0
L1	530	1	m05	0	0
L1	540	1	m05	0	0
L2	550	1	m05	0	0
L2	560	1	m05	0	0
L2	570	1	m05	0	0
L2	580	1	m05	0	0
L2	590	1	m05	0	0
L2	600	1	m05	0	0
L3	610	1	m05	0	0
L3	620	1	m05	0	0
L3	630	1	m05	0	0
L3	640	1	m05	0	0
L3	650	1	m05	0	0
L3	660	1	m05	0	0
L4	670	1	m05	0	0
L4	680	1	m05	0	0
L4	690	1	m05	0	0
L4	700	1	m05	0	0
L4	710	1	m05	0	0
L4	720	1	m05	0	0
L5	730	1	m05	0	0
L5	740	1	m05	0	0
L5	750	1	m05	0	0
L5	760	1	m05	0	0
L5	770	1	m05	0	0
L5	780	1	m05	0	0
L6	790	1	m05	0	0
L6	800	1	m05	0	0
L6	810	1	m05	0	0
L6	820	1	m05	0	0
L6	830	1	m05	0	0
L6	840	1	m05	0	0
L7	850	1	m05	0	0
L7	860	1	m05	0	0
L7	870	1	m05	0	0
L7	880	1	m05	0	0
L7	890	1	m05	0	0
L7	900	1	m05	0	0
L8	910	1	m05	0	0
L8	920	1	m05	0	0
L8	930	1	m05	0	0
L8	940	1	m05	0	0
L8	950	1	m05	0	0
L8	960	1	m05	0	0
L9	970	1	m05	0	0
L9	980	1	m05	0	0
L9	990	1	m05	0	0
L9	1000	1	m05	0	0
L9	1010	1	m05	0	0
L9	1020	1	m05	0	0
L10	1030	1	m05	0	0
L10	1040	1	m05	0	0
L10	1050	1	m05	0	0
L10	1060	1	m05	0	0
L10	1070	1	m05	0	0
L10	1080	1	m05	0	0
L11	1090	1	m05	0	0
L11	1100	1	m05	0	0
L11	1110	1	m05	0	0
L11	1120	1	m05	0	0
L11	1130	1	m05	0	0
L11	1140	1	m05	0	0
L12	1150	1	m05	0	0
L12	1160	1	m05	0	0
L12	1170	1	m05	0	0
L12	1180	1	m05	0	0
L12	1190	1	m05	0	0
L12	1200	1	m05	0	0
L13	1210	1	m05	0	0
L13	1220	1	m05	0	0
L13	1230	1	m05	0	0
L13	1240	1	m05	0	0
L13	1250	1	m05	0	0
L13	1260	1	m05	0	0
L14	1270	1	m05	0	0
L14	1280	1	m05	0	0
L14	1290	1	m05	0	0
L14	1300	1	m05	0	0
L14	1310	1	m05	0	0
L14	1320	1	m05	0	0
L15	1330	1	m05	0	0
L15	1340	1	m05	0	0
L15	1350	1	m05	0	0
L15	1360	1	m05	0	0
L15	1370	1	m05	0	0
L15	1380	1	m05	0	0
D4	210	1	m06	0	1
D4	220	1	m06	0	1
D4	230	1	m06	0	1
D4	240	1	m06	0	1
D5	250	1	m06	0	1
D5	260	1	m06	0	1
D5	270	1	m06	0	1
D5	280	1	m06	0	1
D5	290	1	m06	1	1
D5	300	1	m06	4	1
D6	310	1	m06	0	1
D6	320	1	m06	0	1
D6	330	1	m06	0	1
D6	340	1	m06	0	1
D6	350	1	m06	0	1
D6	360	1	m06	0	1
D7	370	1	m06	5	1
D7	380	1	m06	0	1
D7	390	1	m06	9	1
D7	400	1	m06	0	1
D7	410	1	m06	0	1
D7	420	1	m06	3	1
D8	430	1	m06	2	1
D8	440	1	m06	0	1
D8	450	1	m06	0	1
D8	460	1	m06	0	1
D8	470	1	m06	0	1
D8	480	1	m06	3	1
L1	490	1	m06	3	0
L1	500	1	m06	0	0
L1	510	1	m06	0	0
L1	520	1	m06	1	0
L1	530	1	m06	2	0
L1	540	1	m06	0	0
L2	550	1	m06	0	0
L2	560	1	m06	0	0
L2	570	1	m06	0	0
L2	580	1	m06	0	0
L2	590	1	m06	0	0
L2	600	1	m06	0	0
L3	610	1	m06	0	0
L3	620	1	m06	0	0
L3	630	1	m06	0	0
L3	640	1	m06	0	0
L3	650	1	m06	0	0
L3	660	1	m06	0	0
L4	670	1	m06	0	0
L4	680	1	m06	0	0
L4	690	1	m06	0	0
L4	700	1	m06	0	0
L4	710	1	m06	0	0
L4	720	1	m06	0	0
L5	730	1	m06	0	0
L5	740	1	m06	0	0
L5	750	1	m06	0	0
L5	760	1	m06	0	0
L5	770	1	m06	0	0
L5	780	1	m06	0	0
L6	790	1	m06	0	0
L6	800	1	m06	0	0
L6	810	1	m06	0	0
L6	820	1	m06	0	0
L6	830	1	m06	0	0
L6	840	1	m06	0	0
L7	850	1	m06	0	0
L7	860	1	m06	0	0
L7	870	1	m06	0	0
L7	880	1	m06	0	0
L7	890	1	m06	0	0
L7	900	1	m06	0	0
L8	910	1	m06	0	0
L8	920	1	m06	0	0
L8	930	1	m06	0	0
L8	940	1	m06	0	0
L8	950	1	m06	0	0
L8	960	1	m06	0	0
L9	970	1	m06	0	0
L9	980	1	m06	0	0
L9	990	1	m06	0	0
L9	1000	1	m06	0	0
L9	1010	1	m06	0	0
L9	1020	1	m06	0	0
L10	1030	1	m06	0	0
L10	1040	1	m06	0	0
L10	1050	1	m06	0	0
L10	1060	1	m06	0	0
L10	1070	1	m06	0	0
L10	1080	1	m06	0	0
L11	1090	1	m06	0	0
L11	1100	1	m06	0	0
L11	1110	1	m06	0	0
L11	1120	1	m06	0	0
L11	1130	1	m06	0	0
L11	1140	1	m06	0	0
L12	1150	1	m06	0	0
L12	1160	1	m06	0	0
L12	1170	1	m06	0	0
L12	1180	1	m06	0	0
L12	1190	1	m06	0	0
L12	1200	1	m06	0	0
L13	1210	1	m06	0	0
L13	1220	1	m06	0	0
L13	1230	1	m06	0	0
L13	1240	1	m06	0	0
L13	1250	1	m06	0	0
L13	1260	1	m06	0	0
L14	1270	1	m06	0	0
L14	1280	1	m06	0	0
L14	1290	1	m06	0	0
L14	1300	1	m06	0	0
L14	1310	1	m06	0	0
L14	1320	1	m06	0	0
L15	1330	1	m06	0	0
L15	1340	1	m06	0	0
L15	1350	1	m06	0	0
L15	1360	1	m06	0	0
L15	1370	1	m06	0	0
L15	1380	1	m06	0	0
L16	1390	1	m07	0	0
L16	1400	1	m07	0	0
L16	1410	1	m07	0	0
L16	1420	1	m07	0	0
L16	1430	1	m07	0	0
L16	1440	1	m07	0	0
D1	10	1	m07	16	1
D1	20	1	m07	45	1
D1	30	1	m07	44	1
D1	40	1	m07	28	1
D1	50	1	m07	35	1
D1	60	1	m07	35	1
D2	70	1	m07	17	1
D2	80	1	m07	22	1
D2	90	1	m07	28	1
D2	100	1	m07	33	1
D2	110	1	m07	20	1
D2	120	1	m07	10	1
D3	130	1	m07	17	1
D3	140	1	m07	10	1
D3	150	1	m07	2	1
D3	160	1	m07	0	1
D3	170	1	m07	0	1
D3	180	1	m07	0	1
D4	190	1	m07	0	1
D4	200	1	m07	2	1
D4	210	1	m07	23	1
D4	220	1	m07	0	1
D4	230	1	m07	7	1
D4	240	1	m07	6	1
D5	250	1	m07	5	1
D5	260	1	m07	0	1
D5	270	1	m07	0	1
D5	280	1	m07	0	1
D5	290	1	m07	6	1
D5	300	1	m07	15	1
D6	310	1	m07	25	1
D6	320	1	m07	0	1
D6	330	1	m07	26	1
D6	340	1	m07	8	1
D6	350	1	m07	6	1
D6	360	1	m07	3	1
D7	370	1	m07	0	1
D7	380	1	m07	0	1
D7	390	1	m07	1	1
D7	400	1	m07	0	1
D7	410	1	m07	0	1
D7	420	1	m07	0	1
D8	430	1	m07	0	1
D8	440	1	m07	0	1
D8	450	1	m07	1	1
D8	460	1	m07	12	1
D8	470	1	m07	3	1
D8	480	1	m07	2	1
L1	490	1	m07	0	0
L1	500	1	m07	0	0
L1	510	1	m07	0	0
L1	520	1	m07	0	0
L1	530	1	m07	0	0
L1	540	1	m07	0	0
L2	550	1	m07	0	0
L2	560	1	m07	0	0
L2	570	1	m07	0	0
L2	580	1	m07	0	0
L2	590	1	m07	0	0
L2	600	1	m07	0	0
L3	610	1	m07	0	0
L3	620	1	m07	0	0
L3	630	1	m07	0	0
L3	640	1	m07	0	0
L3	650	1	m07	0	0
L3	660	1	m07	0	0
L4	670	1	m07	0	0
L4	680	1	m07	0	0
L4	690	1	m07	0	0
L4	700	1	m07	0	0
L4	710	1	m07	0	0
L4	720	1	m07	0	0
L5	730	1	m07	0	0
L5	740	1	m07	0	0
L5	750	1	m07	0	0
L5	760	1	m07	0	0
L5	770	1	m07	0	0
L5	780	1	m07	0	0
L6	790	1	m07	0	0
L6	800	1	m07	0	0
L6	810	1	m07	0	0
L6	820	1	m07	0	0
L6	830	1	m07	0	0
L6	840	1	m07	0	0
L7	850	1	m07	0	0
L7	860	1	m07	0	0
L7	870	1	m07	0	0
L7	880	1	m07	0	0
L7	890	1	m07	0	0
L7	900	1	m07	0	0
L8	910	1	m07	0	0
L8	920	1	m07	0	0
L8	930	1	m07	0	0
L8	940	1	m07	0	0
L8	950	1	m07	0	0
L8	960	1	m07	0	0
L9	970	1	m07	0	0
L9	980	1	m07	0	0
L9	990	1	m07	0	0
L9	1000	1	m07	0	0
L9	1010	1	m07	0	0
L9	1020	1	m07	0	0
L10	1030	1	m07	0	0
L10	1040	1	m07	0	0
L10	1050	1	m07	0	0
L10	1060	1	m07	0	0
L10	1070	1	m07	0	0
L10	1080	1	m07	0	0
L11	1090	1	m07	0	0
L11	1100	1	m07	0	0
L11	1110	1	m07	0	0
L11	1120	1	m07	0	0
L11	1130	1	m07	0	0
L11	1140	1	m07	0	0
L12	1150	1	m07	0	0
L12	1160	1	m07	0	0
L12	1170	1	m07	0	0
L12	1180	1	m07	0	0
L12	1190	1	m07	0	0
L12	1200	1	m07	0	0
L13	1210	1	m07	0	0
L13	1220	1	m07	0	0
L13	1230	1	m07	0	0
L13	1240	1	m07	0	0
L13	1250	1	m07	0	0
L13	1260	1	m07	0	0
L14	1270	1	m07	0	0
L14	1280	1	m07	0	0
L14	1290	1	m07	0	0
L14	1300	1	m07	0	0
L14	1310	1	m07	0	0
L14	1320	1	m07	0	0
L15	1330	1	m07	0	0
L15	1340	1	m07	0	0
L15	1350	1	m07	0	0
L15	1360	1	m07	0	0
L15	1370	1	m07	0	0
L15	1380	1	m07	0	0
L16	1390	1	m08	0	0
L16	1400	1	m08	0	0
L16	1410	1	m08	0	0
L16	1420	1	m08	0	0
L16	1430	1	m08	0	0
L16	1440	1	m08	0	0
D1	10	1	m08	24	1
D1	20	1	m08	31	1
D1	30	1	m08	22	1
D1	40	1	m08	6	1
D1	50	1	m08	16	1
D1	60	1	m08	7	1
D2	70	1	m08	7	1
D2	80	1	m08	25	1
D2	90	1	m08	13	1
D2	100	1	m08	29	1
D2	110	1	m08	12	1
D2	120	1	m08	1	1
D3	130	1	m08	2	1
D3	140	1	m08	0	1
D3	150	1	m08	13	1
D3	160	1	m08	12	1
D3	170	1	m08	0	1
D3	180	1	m08	19	1
D4	190	1	m08	2	1
D4	200	1	m08	0	1
D4	210	1	m08	32	1
D4	220	1	m08	6	1
D4	230	1	m08	7	1
D4	240	1	m08	23	1
D5	250	1	m08	25	1
D5	260	1	m08	0	1
D5	270	1	m08	3	1
D5	280	1	m08	13	1
D5	290	1	m08	5	1
D5	300	1	m08	0	1
D6	310	1	m08	53	1
D6	320	1	m08	4	1
D6	330	1	m08	39	1
D6	340	1	m08	25	1
D6	350	1	m08	1	1
D6	360	1	m08	18	1
D7	370	1	m08	32	1
D7	380	1	m08	30	1
D7	390	1	m08	39	1
D7	400	1	m08	38	1
D7	410	1	m08	18	1
D7	420	1	m08	29	1
D8	430	1	m08	34	1
D8	440	1	m08	36	1
D8	450	1	m08	28	1
D8	460	1	m08	37	1
D8	470	1	m08	5	1
D8	480	1	m08	0	1
L1	490	1	m08	0	0
L1	500	1	m08	0	0
L1	510	1	m08	0	0
L1	520	1	m08	0	0
L1	530	1	m08	0	0
L1	540	1	m08	0	0
L2	550	1	m08	0	0
L2	560	1	m08	0	0
L2	570	1	m08	0	0
L2	580	1	m08	0	0
L2	590	1	m08	0	0
L2	600	1	m08	0	0
L3	610	1	m08	0	0
L3	620	1	m08	0	0
L3	630	1	m08	0	0
L3	640	1	m08	0	0
L3	650	1	m08	0	0
L3	660	1	m08	0	0
L4	670	1	m08	0	0
L4	680	1	m08	0	0
L4	690	1	m08	0	0
L4	700	1	m08	0	0
L4	710	1	m08	0	0
L4	720	1	m08	0	0
L5	730	1	m08	0	0
L5	740	1	m08	0	0
L5	750	1	m08	0	0
L5	760	1	m08	0	0
L5	770	1	m08	0	0
L5	780	1	m08	0	0
L6	790	1	m08	0	0
L6	800	1	m08	0	0
L6	810	1	m08	0	0
L6	820	1	m08	0	0
L6	830	1	m08	0	0
L6	840	1	m08	0	0
L7	850	1	m08	0	0
L7	860	1	m08	0	0
L7	870	1	m08	0	0
L7	880	1	m08	0	0
L7	890	1	m08	0	0
L7	900	1	m08	0	0
L8	910	1	m08	0	0
L8	920	1	m08	0	0
L8	930	1	m08	0	0
L8	940	1	m08	0	0
L8	950	1	m08	0	0
L8	960	1	m08	0	0
L9	970	1	m08	0	0
L9	980	1	m08	0	0
L9	990	1	m08	0	0
L9	1000	1	m08	0	0
L9	1010	1	m08	0	0
L9	1020	1	m08	0	0
L10	1030	1	m08	0	0
L10	1040	1	m08	0	0
L10	1050	1	m08	0	0
L10	1060	1	m08	0	0
L10	1070	1	m08	0	0
L10	1080	1	m08	0	0
L11	1090	1	m08	0	0
L11	1100	1	m08	0	0
L11	1110	1	m08	0	0
L11	1120	1	m08	0	0
L11	1130	1	m08	0	0
L11	1140	1	m08	0	0
L12	1150	1	m08	0	0
L12	1160	1	m08	0	0
L12	1170	1	m08	0	0
L12	1180	1	m08	0	0
L12	1190	1	m08	0	0
L12	1200	1	m08	0	0
L13	1210	1	m08	0	0
L13	1220	1	m08	0	0
L13	1230	1	m08	0	0
L13	1240	1	m08	0	0
L13	1250	1	m08	0	0
L13	1260	1	m08	0	0
L14	1270	1	m08	0	0
L14	1280	1	m08	0	0
L14	1290	1	m08	0	0
L14	1300	1	m08	0	0
L14	1310	1	m08	0	0
L14	1320	1	m08	0	0
L15	1330	1	m08	0	0
L15	1340	1	m08	0	0
L15	1350	1	m08	0	0
L15	1360	1	m08	0	0
L15	1370	1	m08	0	0
L15	1380	1	m08	0	0
L16	1390	1	m09	0	0
L16	1400	1	m09	0	0
L16	1410	1	m09	0	0
L16	1420	1	m09	0	0
L16	1430	1	m09	0	0
L16	1440	1	m09	0	0
D1	10	1	m09	9	1
D1	20	1	m09	49	1
D1	30	1	m09	33	1
D1	40	1	m09	42	1
D1	50	1	m09	6	1
D1	60	1	m09	32	1
D2	70	1	m09	2	1
D2	80	1	m09	9	1
D2	90	1	m09	10	1
D2	100	1	m09	14	1
D2	110	1	m09	5	1
D2	120	1	m09	6	1
D3	130	1	m09	0	1
D3	140	1	m09	0	1
D3	150	1	m09	0	1
D3	160	1	m09	4	1
D3	170	1	m09	0	1
D3	180	1	m09	11	1
D4	190	1	m09	3	1
D4	200	1	m09	3	1
D4	210	1	m09	6	1
D4	220	1	m09	5	1
D4	230	1	m09	5	1
D4	240	1	m09	8	1
D5	250	1	m09	5	1
D5	260	1	m09	0	1
D5	270	1	m09	0	1
D5	280	1	m09	2	1
D5	290	1	m09	5	1
D5	300	1	m09	0	1
D6	310	1	m09	12	1
D6	320	1	m09	2	1
D6	330	1	m09	7	1
D6	340	1	m09	10	1
D6	350	1	m09	0	1
D6	360	1	m09	3	1
D7	370	1	m09	5	1
D7	380	1	m09	9	1
D7	390	1	m09	9	1
D7	400	1	m09	15	1
D7	410	1	m09	14	1
D7	420	1	m09	3	1
D8	430	1	m09	9	1
D8	440	1	m09	22	1
D8	450	1	m09	24	1
D8	460	1	m09	30	1
D8	470	1	m09	0	1
D8	480	1	m09	1	1
L1	490	1	m09	3	0
L1	500	1	m09	0	0
L1	510	1	m09	0	0
L1	520	1	m09	0	0
L1	530	1	m09	0	0
L1	540	1	m09	0	0
L2	550	1	m09	0	0
L2	560	1	m09	0	0
L2	570	1	m09	0	0
L2	580	1	m09	0	0
L2	590	1	m09	0	0
L2	600	1	m09	0	0
L3	610	1	m09	0	0
L3	620	1	m09	0	0
L3	630	1	m09	0	0
L3	640	1	m09	0	0
L3	650	1	m09	0	0
L3	660	1	m09	0	0
L4	670	1	m09	0	0
L4	680	1	m09	0	0
L4	690	1	m09	0	0
L4	700	1	m09	0	0
L4	710	1	m09	0	0
L4	720	1	m09	0	0
L5	730	1	m09	0	0
L5	740	1	m09	0	0
L5	750	1	m09	0	0
L5	760	1	m09	0	0
L5	770	1	m09	0	0
L5	780	1	m09	0	0
L6	790	1	m09	0	0
L6	800	1	m09	0	0
L6	810	1	m09	0	0
L6	820	1	m09	0	0
L6	830	1	m09	0	0
L6	840	1	m09	0	0
L7	850	1	m09	0	0
L7	860	1	m09	0	0
L7	870	1	m09	0	0
L7	880	1	m09	0	0
L7	890	1	m09	0	0
L7	900	1	m09	0	0
L8	910	1	m09	0	0
L8	920	1	m09	0	0
L8	930	1	m09	0	0
L8	940	1	m09	0	0
L8	950	1	m09	0	0
L8	960	1	m09	0	0
L9	970	1	m09	0	0
L9	980	1	m09	0	0
L9	990	1	m09	0	0
L9	1000	1	m09	0	0
L9	1010	1	m09	0	0
L9	1020	1	m09	0	0
L10	1030	1	m09	0	0
L10	1040	1	m09	0	0
L10	1050	1	m09	0	0
L10	1060	1	m09	0	0
L10	1070	1	m09	0	0
L10	1080	1	m09	0	0
L11	1090	1	m09	0	0
L11	1100	1	m09	0	0
L11	1110	1	m09	0	0
L11	1120	1	m09	0	0
L11	1130	1	m09	0	0
L11	1140	1	m09	0	0
L12	1150	1	m09	0	0
L12	1160	1	m09	0	0
L12	1170	1	m09	0	0
L12	1180	1	m09	0	0
L12	1190	1	m09	0	0
L12	1200	1	m09	0	0
L13	1210	1	m09	0	0
L13	1220	1	m09	0	0
L13	1230	1	m09	0	0
L13	1240	1	m09	0	0
L13	1250	1	m09	0	0
L13	1260	1	m09	0	0
L14	1270	1	m09	0	0
L14	1280	1	m09	0	0
L14	1290	1	m09	0	0
L14	1300	1	m09	0	0
L14	1310	1	m09	0	0
L14	1320	1	m09	0	0
L15	1330	1	m09	0	0
L15	1340	1	m09	0	0
L15	1350	1	m09	0	0
L15	1360	1	m09	0	0
L15	1370	1	m09	0	0
L15	1380	1	m09	0	0
L16	1390	1	m10	0	0
L16	1400	1	m10	0	0
L16	1410	1	m10	0	0
L16	1420	1	m10	0	0
L16	1430	1	m10	0	0
L16	1440	1	m10	0	0
D1	10	1	m10	3	1
D1	20	1	m10	46	1
D1	30	1	m10	31	1
D1	40	1	m10	20	1
D1	50	1	m10	36	1
D1	60	1	m10	0	1
D2	70	1	m10	0	1
D2	80	1	m10	0	1
D2	90	1	m10	7	1
D2	100	1	m10	24	1
D2	110	1	m10	0	1
D2	120	1	m10	0	1
D3	130	1	m10	0	1
D3	140	1	m10	0	1
D3	150	1	m10	0	1
D3	160	1	m10	0	1
D3	170	1	m10	0	1
D3	180	1	m10	0	1
D4	190	1	m10	0	1
D4	200	1	m10	0	1
D4	210	1	m10	26	1
D4	220	1	m10	11	1
D4	230	1	m10	0	1
D4	240	1	m10	0	1
D5	250	1	m10	1	1
D5	260	1	m10	0	1
D5	270	1	m10	0	1
D5	280	1	m10	0	1
D5	290	1	m10	24	1
D5	300	1	m10	0	1
D6	310	1	m10	5	1
D6	320	1	m10	11	1
D6	330	1	m10	0	1
D6	340	1	m10	4	1
D6	350	1	m10	8	1
D6	360	1	m10	12	1
D7	370	1	m10	0	1
D7	380	1	m10	0	1
D7	390	1	m10	9	1
D7	400	1	m10	11	1
D7	410	1	m10	11	1
D7	420	1	m10	18	1
D8	430	1	m10	10	1
D8	440	1	m10	10	1
D8	450	1	m10	0	1
D8	460	1	m10	49	1
D8	470	1	m10	15	1
D8	480	1	m10	1	1
L1	490	1	m10	0	0
L1	500	1	m10	0	0
L1	510	1	m10	0	0
L1	520	1	m10	0	0
L1	530	1	m10	0	0
L1	540	1	m10	0	0
L2	550	1	m10	0	0
L2	560	1	m10	0	0
L2	570	1	m10	0	0
L2	580	1	m10	0	0
L2	590	1	m10	0	0
L2	600	1	m10	0	0
L3	610	1	m10	0	0
L3	620	1	m10	0	0
L3	630	1	m10	0	0
L3	640	1	m10	0	0
L3	650	1	m10	0	0
L3	660	1	m10	0	0
L4	670	1	m10	0	0
L4	680	1	m10	0	0
L4	690	1	m10	0	0
L4	700	1	m10	0	0
L4	710	1	m10	0	0
L4	720	1	m10	0	0
L5	730	1	m10	0	0
L5	740	1	m10	0	0
L5	750	1	m10	0	0
L5	760	1	m10	0	0
L5	770	1	m10	0	0
L5	780	1	m10	0	0
L6	790	1	m10	0	0
L6	800	1	m10	0	0
L6	810	1	m10	0	0
L6	820	1	m10	0	0
L6	830	1	m10	0	0
L6	840	1	m10	0	0
L7	850	1	m10	0	0
L7	860	1	m10	0	0
L7	870	1	m10	0	0
L7	880	1	m10	0	0
L7	890	1	m10	0	0
L7	900	1	m10	0	0
L8	910	1	m10	0	0
L8	920	1	m10	0	0
L8	930	1	m10	0	0
L8	940	1	m10	0	0
L8	950	1	m10	0	0
L8	960	1	m10	0	0
L9	970	1	m10	0	0
L9	980	1	m10	0	0
L9	990	1	m10	0	0
L9	1000	1	m10	0	0
L9	1010	1	m10	0	0
L9	1020	1	m10	0	0
L10	1030	1	m10	0	0
L10	1040	1	m10	0	0
L10	1050	1	m10	0	0
L10	1060	1	m10	0	0
L10	1070	1	m10	0	0
L10	1080	1	m10	0	0
L11	1090	1	m10	0	0
L11	1100	1	m10	0	0
L11	1110	1	m10	0	0
L11	1120	1	m10	0	0
L11	1130	1	m10	0	0
L11	1140	1	m10	0	0
L12	1150	1	m10	0	0
L12	1160	1	m10	0	0
L12	1170	1	m10	0	0
L12	1180	1	m10	0	0
L12	1190	1	m10	0	0
L12	1200	1	m10	0	0
L13	1210	1	m10	0	0
L13	1220	1	m10	0	0
L13	1230	1	m10	0	0
L13	1240	1	m10	0	0
L13	1250	1	m10	0	0
L13	1260	1	m10	0	0
L14	1270	1	m10	0	0
L14	1280	1	m10	0	0
L14	1290	1	m10	0	0
L14	1300	1	m10	0	0
L14	1310	1	m10	0	0
L14	1320	1	m10	0	0
L15	1330	1	m10	0	0
L15	1340	1	m10	0	0
L15	1350	1	m10	0	0
L15	1360	1	m10	0	0
L15	1370	1	m10	0	0
L15	1380	1	m10	0	0
L16	1390	1	m11	0	0
L16	1400	1	m11	0	0
L16	1410	1	m11	0	0
L16	1420	1	m11	0	0
L16	1430	1	m11	0	0
L16	1440	1	m11	0	0
D1	10	1	m11	30	1
D1	20	1	m11	30	1
D1	30	1	m11	30	1
D1	40	1	m11	36	1
D1	50	1	m11	19	1
D1	60	1	m11	14	1
D2	70	1	m11	12	1
D2	80	1	m11	10	1
D2	90	1	m11	10	1
D2	100	1	m11	28	1
D2	110	1	m11	32	1
D2	120	1	m11	3	1
D3	130	1	m11	27	1
D3	140	1	m11	5	1
D3	150	1	m11	1	1
D3	160	1	m11	14	1
D3	170	1	m11	11	1
D3	180	1	m11	7	1
D4	190	1	m11	0	1
D4	200	1	m11	6	1
D4	210	1	m11	13	1
D4	220	1	m11	10	1
D4	230	1	m11	12	1
D4	240	1	m11	2	1
D5	250	1	m11	2	1
D5	260	1	m11	14	1
D5	270	1	m11	14	1
D5	280	1	m11	7	1
D5	290	1	m11	0	1
D5	300	1	m11	0	1
D6	310	1	m11	4	1
D6	320	1	m11	14	1
D6	330	1	m11	11	1
D6	340	1	m11	0	1
D6	350	1	m11	0	1
D6	360	1	m11	4	1
D7	370	1	m11	0	1
D7	380	1	m11	3	1
D7	390	1	m11	7	1
D7	400	1	m11	0	1
D7	410	1	m11	0	1
D7	420	1	m11	10	1
D8	430	1	m11	3	1
D8	440	1	m11	5	1
D8	450	1	m11	0	1
D8	460	1	m11	0	1
D8	470	1	m11	2	1
D8	480	1	m11	2	1
L1	490	1	m11	0	0
L1	500	1	m11	0	0
L1	510	1	m11	0	0
L1	520	1	m11	0	0
L1	530	1	m11	0	0
L16	1390	1	m12	0	0
L16	1400	1	m12	0	0
L16	1410	1	m12	0	0
L16	1420	1	m12	0	0
L16	1430	1	m12	0	0
L16	1440	1	m12	0	0
D1	10	1	m12	26	1
D1	20	1	m12	2	1
D1	30	1	m12	7	1
D1	40	1	m12	26	1
D1	50	1	m12	7	1
D1	60	1	m12	5	1
D2	70	1	m12	6	1
D2	80	1	m12	4	1
D2	90	1	m12	2	1
D2	100	1	m12	6	1
D2	110	1	m12	0	1
D2	120	1	m12	2	1
D3	130	1	m12	7	1
D3	140	1	m12	0	1
D3	150	1	m12	4	1
D3	160	1	m12	0	1
D3	170	1	m12	0	1
D3	180	1	m12	1	1
D4	190	1	m12	6	1
D4	200	1	m12	1	1
D4	210	1	m12	3	1
D4	220	1	m12	0	1
D4	230	1	m12	0	1
D4	240	1	m12	11	1
D5	250	1	m12	3	1
D5	260	1	m12	0	1
D5	270	1	m12	3	1
D5	280	1	m12	0	1
D5	290	1	m12	3	1
D5	300	1	m12	9	1
D6	310	1	m12	4	1
D6	320	1	m12	0	1
D6	330	1	m12	4	1
D6	340	1	m12	0	1
D6	350	1	m12	6	1
D6	360	1	m12	7	1
D7	370	1	m12	3	1
D7	380	1	m12	6	1
D7	390	1	m12	1	1
D7	400	1	m12	5	1
D7	410	1	m12	15	1
D7	420	1	m12	24	1
D8	430	1	m12	20	1
D8	440	1	m12	24	1
D8	450	1	m12	22	1
D8	460	1	m12	13	1
D8	470	1	m12	21	1
D8	480	1	m12	1	1
L1	490	1	m12	0	0
L1	500	1	m12	0	0
L1	510	1	m12	0	0
L1	520	1	m12	0	0
L1	530	1	m12	0	0
L16	1390	1	m13	0	0
L16	1400	1	m13	0	0
L16	1410	1	m13	0	0
L16	1420	1	m13	0	0
L16	1430	1	m13	0	0
L16	1440	1	m13	0	0
D1	10	1	m13	20	1
D1	20	1	m13	6	1
D1	30	1	m13	11	1
D1	40	1	m13	42	1
D1	50	1	m13	4	1
D1	60	1	m13	2	1
D2	70	1	m13	1	1
D2	80	1	m13	1	1
D2	90	1	m13	0	1
D2	100	1	m13	1	1
D2	110	1	m13	0	1
D2	120	1	m13	1	1
D3	130	1	m13	1	1
D3	140	1	m13	1	1
D3	150	1	m13	0	1
D3	160	1	m13	0	1
D3	170	1	m13	0	1
D3	180	1	m13	0	1
D4	190	1	m13	0	1
D4	200	1	m13	0	1
D4	210	1	m13	0	1
D4	220	1	m13	0	1
D4	230	1	m13	1	1
D4	240	1	m13	2	1
D5	250	1	m13	0	1
D5	260	1	m13	1	1
D5	270	1	m13	1	1
D5	280	1	m13	0	1
D5	290	1	m13	0	1
D5	300	1	m13	0	1
D6	310	1	m13	2	1
D6	320	1	m13	1	1
D6	330	1	m13	1	1
D6	340	1	m13	1	1
D6	350	1	m13	0	1
D6	360	1	m13	1	1
D7	370	1	m13	0	1
D7	380	1	m13	12	1
D7	390	1	m13	3	1
D7	400	1	m13	22	1
D7	410	1	m13	12	1
D7	420	1	m13	12	1
D8	430	1	m13	13	1
D8	440	1	m13	17	1
D8	450	1	m13	18	1
D8	460	1	m13	15	1
D8	470	1	m13	13	1
D8	480	1	m13	5	1
L1	490	1	m13	0	0
L1	500	1	m13	0	0
L1	510	1	m13	0	0
L1	520	1	m13	0	0
L1	530	1	m13	0	0
L16	1390	1	m14	0	0
L16	1400	1	m14	0	0
L16	1410	1	m14	0	0
L16	1420	1	m14	0	0
L16	1430	1	m14	0	0
L16	1440	1	m14	0	0
D1	10	1	m14	1	1
D1	20	1	m14	7	1
D1	30	1	m14	9	1
D1	40	1	m14	18	1
D1	50	1	m14	8	1
D1	60	1	m14	5	1
D2	70	1	m14	1	1
D2	80	1	m14	0	1
D2	90	1	m14	2	1
D2	100	1	m14	3	1
D2	110	1	m14	3	1
D2	120	1	m14	4	1
D3	130	1	m14	6	1
D3	140	1	m14	0	1
D3	150	1	m14	1	1
D3	160	1	m14	1	1
D3	170	1	m14	0	1
D3	180	1	m14	2	1
D4	190	1	m14	0	1
D4	200	1	m14	0	1
D4	210	1	m14	0	1
D4	220	1	m14	0	1
D4	230	1	m14	0	1
D4	240	1	m14	0	1
D5	250	1	m14	3	1
D5	260	1	m14	2	1
D5	270	1	m14	0	1
D5	280	1	m14	4	1
D5	290	1	m14	0	1
D5	300	1	m14	1	1
D6	310	1	m14	0	1
D6	320	1	m14	0	1
D6	330	1	m14	1	1
D6	340	1	m14	6	1
D6	350	1	m14	0	1
D6	360	1	m14	1	1
D7	370	1	m14	0	1
D7	380	1	m14	0	1
D7	390	1	m14	0	1
D7	400	1	m14	0	1
D7	410	1	m14	0	1
D7	420	1	m14	0	1
D8	430	1	m14	5	1
D8	440	1	m14	0	1
D8	450	1	m14	8	1
D8	460	1	m14	2	1
D8	470	1	m14	8	1
D8	480	1	m14	7	1
L1	490	1	m14	3	0
L1	500	1	m14	0	0
L1	510	1	m14	0	0
L1	520	1	m14	0	0
L1	530	1	m14	0	0
L16	1390	1	m15	0	0
L16	1400	1	m15	0	0
L16	1410	1	m15	0	0
L16	1420	1	m15	0	0
L16	1430	1	m15	0	0
L16	1440	1	m15	0	0
D1	10	1	m15	0	1
D1	20	1	m15	1	1
D1	30	1	m15	6	1
D1	40	1	m15	13	1
D1	50	1	m15	0	1
D1	60	1	m15	1	1
D2	70	1	m15	1	1
D2	80	1	m15	0	1
D2	90	1	m15	0	1
D2	100	1	m15	1	1
D2	110	1	m15	0	1
D2	120	1	m15	0	1
D3	130	1	m15	0	1
D3	140	1	m15	0	1
D3	150	1	m15	0	1
D3	160	1	m15	0	1
D3	170	1	m15	0	1
D3	180	1	m15	0	1
D4	190	1	m15	0	1
D4	200	1	m15	0	1
D4	210	1	m15	0	1
D4	220	1	m15	0	1
D4	230	1	m15	4	1
D4	240	1	m15	0	1
D5	250	1	m15	0	1
D5	260	1	m15	0	1
D5	270	1	m15	0	1
D5	280	1	m15	0	1
D5	290	1	m15	2	1
D5	300	1	m15	3	1
D6	310	1	m15	0	1
D6	320	1	m15	2	1
D6	330	1	m15	4	1
D6	340	1	m15	0	1
D6	350	1	m15	0	1
D6	360	1	m15	0	1
D7	370	1	m15	7	1
D7	380	1	m15	12	1
D7	390	1	m15	0	1
D7	400	1	m15	1	1
D7	410	1	m15	11	1
D7	420	1	m15	1	1
D8	430	1	m15	13	1
D8	440	1	m15	26	1
D8	450	1	m15	22	1
D8	460	1	m15	16	1
D8	470	1	m15	18	1
D8	480	1	m15	0	1
L1	490	1	m15	0	0
L1	500	1	m15	0	0
L1	510	1	m15	0	0
L1	520	1	m15	0	0
L1	530	1	m15	0	0
L16	1390	1	m16	0	0
L16	1400	1	m16	0	0
L16	1410	1	m16	0	0
L16	1420	1	m16	0	0
L16	1430	1	m16	0	0
L16	1440	1	m16	0	0
D1	10	1	m16	4	1
D1	20	1	m16	12	1
D1	30	1	m16	18	1
D1	40	1	m16	9	1
D1	50	1	m16	0	1
D1	60	1	m16	4	1
D2	70	1	m16	11	1
D2	80	1	m16	8	1
D2	90	1	m16	1	1
D2	100	1	m16	1	1
D2	110	1	m16	1	1
D2	120	1	m16	2	1
D3	130	1	m16	0	1
D3	140	1	m16	0	1
D3	150	1	m16	0	1
D3	160	1	m16	0	1
D3	170	1	m16	0	1
D3	180	1	m16	0	1
D4	190	1	m16	0	1
D4	200	1	m16	0	1
D4	210	1	m16	0	1
D4	220	1	m16	0	1
D4	230	1	m16	0	1
D4	240	1	m16	0	1
D5	250	1	m16	0	1
D5	260	1	m16	0	1
D5	270	1	m16	0	1
D5	280	1	m16	0	1
D5	290	1	m16	0	1
D5	300	1	m16	2	1
D6	310	1	m16	2	1
D6	320	1	m16	0	1
D6	330	1	m16	4	1
D6	340	1	m16	7	1
D6	350	1	m16	4	1
D6	360	1	m16	4	1
D7	370	1	m16	2	1
D7	380	1	m16	0	1
D7	390	1	m16	0	1
D7	400	1	m16	0	1
D7	410	1	m16	0	1
D7	420	1	m16	0	1
D8	430	1	m16	0	1
D8	440	1	m16	3	1
D8	450	1	m16	16	1
D8	460	1	m16	13	1
D8	470	1	m16	21	1
D8	480	1	m16	8	1
L1	490	1	m16	8	0
L1	500	1	m16	0	0
L1	510	1	m16	0	0
L1	520	1	m16	0	0
L1	530	1	m16	0	0
L16	1390	0	f01	0	0
L16	1400	0	f01	0	0
L16	1410	0	f01	0	0
L16	1420	0	f01	0	0
L16	1430	0	f01	0	0
L16	1440	0	f01	0	0
D1	10	0	f01	17	1
D1	20	0	f01	15	1
D1	30	0	f01	18	1
D1	40	0	f01	4	1
D1	50	0	f01	6	1
D1	60	0	f01	10	1
D2	70	0	f01	8	1
D2	80	0	f01	7	1
D2	90	0	f01	0	1
D2	100	0	f01	10	1
D2	110	0	f01	8	1
D2	120	0	f01	4	1
D3	130	0	f01	2	1
D3	140	0	f01	0	1
D3	150	0	f01	5	1
D3	160	0	f01	0	1
D3	170	0	f01	4	1
D3	180	0	f01	7	1
D4	190	0	f01	4	1
D4	200	0	f01	0	1
D4	210	0	f01	0	1
D4	220	0	f01	0	1
D4	230	0	f01	0	1
D4	240	0	f01	0	1
D5	250	0	f01	0	1
D5	260	0	f01	2	1
D5	270	0	f01	0	1
D5	280	0	f01	11	1
D5	290	0	f01	13	1
D5	300	0	f01	10	1
D6	310	0	f01	1	1
D6	320	0	f01	3	1
D6	330	0	f01	7	1
D6	340	0	f01	12	1
D6	350	0	f01	6	1
D6	360	0	f01	2	1
D7	370	0	f01	8	1
D7	380	0	f01	7	1
D7	390	0	f01	2	1
D7	400	0	f01	12	1
D7	410	0	f01	9	1
D7	420	0	f01	3	1
D8	430	0	f01	8	1
D8	440	0	f01	1	1
D8	450	0	f01	0	1
D8	460	0	f01	0	1
D8	470	0	f01	0	1
D8	480	0	f01	0	1
L1	490	0	f01	1	0
L1	500	0	f01	0	0
L1	510	0	f01	0	0
L1	520	0	f01	0	0
L1	530	0	f01	0	0
L1	540	0	f01	0	0
L2	550	0	f01	0	0
L2	560	0	f01	0	0
L2	570	0	f01	0	0
L2	580	0	f01	0	0
L2	590	0	f01	0	0
L2	600	0	f01	0	0
L3	610	0	f01	0	0
L3	620	0	f01	0	0
L3	630	0	f01	0	0
L3	640	0	f01	0	0
L3	650	0	f01	0	0
L3	660	0	f01	0	0
L4	670	0	f01	0	0
L4	680	0	f01	0	0
L4	690	0	f01	0	0
L4	700	0	f01	0	0
L4	710	0	f01	0	0
L4	720	0	f01	0	0
L5	730	0	f01	0	0
L5	740	0	f01	0	0
L5	750	0	f01	0	0
L5	760	0	f01	0	0
L5	770	0	f01	0	0
L5	780	0	f01	0	0
L6	790	0	f01	0	0
L6	800	0	f01	0	0
L6	810	0	f01	0	0
L6	820	0	f01	0	0
L6	830	0	f01	0	0
L6	840	0	f01	0	0
L7	850	0	f01	0	0
L7	860	0	f01	0	0
L7	870	0	f01	0	0
L7	880	0	f01	0	0
L7	890	0	f01	0	0
L7	900	0	f01	0	0
L8	910	0	f01	0	0
L8	920	0	f01	0	0
L8	930	0	f01	0	0
L8	940	0	f01	0	0
L8	950	0	f01	0	0
L8	960	0	f01	0	0
L9	970	0	f01	0	0
L9	980	0	f01	0	0
L9	990	0	f01	0	0
L9	1000	0	f01	0	0
L9	1010	0	f01	0	0
L9	1020	0	f01	0	0
L10	1030	0	f01	0	0
L10	1040	0	f01	0	0
L10	1050	0	f01	0	0
L10	1060	0	f01	0	0
L10	1070	0	f01	0	0
L10	1080	0	f01	0	0
L11	1090	0	f01	0	0
L11	1100	0	f01	0	0
L11	1110	0	f01	0	0
L11	1120	0	f01	0	0
L11	1130	0	f01	0	0
L11	1140	0	f01	0	0
L12	1150	0	f01	0	0
L12	1160	0	f01	0	0
L12	1170	0	f01	0	0
L12	1180	0	f01	0	0
L12	1190	0	f01	0	0
L12	1200	0	f01	0	0
L13	1210	0	f01	0	0
L13	1220	0	f01	0	0
L13	1230	0	f01	0	0
L13	1240	0	f01	0	0
L13	1250	0	f01	0	0
L13	1260	0	f01	0	0
L14	1270	0	f01	0	0
L14	1280	0	f01	0	0
L14	1290	0	f01	0	0
L14	1300	0	f01	0	0
L14	1310	0	f01	0	0
L14	1320	0	f01	0	0
L15	1330	0	f01	0	0
L15	1340	0	f01	0	0
L15	1350	0	f01	0	0
L15	1360	0	f01	0	0
L15	1370	0	f01	0	0
L15	1380	0	f01	0	0
L16	1390	0	f02	0	0
L16	1400	0	f02	0	0
L16	1410	0	f02	0	0
L16	1420	0	f02	0	0
L16	1430	0	f02	0	0
L16	1440	0	f02	0	0
D1	10	0	f02	4	1
D1	20	0	f02	9	1
D1	30	0	f02	15	1
D1	40	0	f02	0	1
D1	50	0	f02	0	1
D1	60	0	f02	2	1
D2	70	0	f02	0	1
D2	80	0	f02	0	1
D2	90	0	f02	0	1
D2	100	0	f02	0	1
D2	110	0	f02	0	1
D2	120	0	f02	0	1
D3	130	0	f02	0	1
D3	140	0	f02	5	1
D3	150	0	f02	0	1
D3	160	0	f02	0	1
D3	170	0	f02	0	1
D3	180	0	f02	0	1
D4	190	0	f02	0	1
D4	200	0	f02	0	1
D4	210	0	f02	0	1
D4	220	0	f02	0	1
D4	230	0	f02	0	1
D4	240	0	f02	0	1
D5	250	0	f02	0	1
D5	260	0	f02	0	1
D5	270	0	f02	0	1
D5	280	0	f02	0	1
D5	290	0	f02	0	1
D5	300	0	f02	6	1
D6	310	0	f02	0	1
D6	320	0	f02	0	1
D6	330	0	f02	0	1
D6	340	0	f02	0	1
D6	350	0	f02	0	1
D6	360	0	f02	0	1
D7	370	0	f02	2	1
D7	380	0	f02	2	1
D7	390	0	f02	2	1
D7	400	0	f02	1	1
D7	410	0	f02	0	1
D7	420	0	f02	1	1
D8	430	0	f02	0	1
D8	440	0	f02	0	1
D8	450	0	f02	1	1
D8	460	0	f02	0	1
D8	470	0	f02	0	1
D8	480	0	f02	3	1
L1	490	0	f02	1	0
L1	500	0	f02	0	0
L1	510	0	f02	0	0
L1	520	0	f02	0	0
L1	530	0	f02	0	0
L1	540	0	f02	0	0
L2	550	0	f02	0	0
L2	560	0	f02	0	0
L2	570	0	f02	0	0
L2	580	0	f02	0	0
L2	590	0	f02	0	0
L2	600	0	f02	0	0
L3	610	0	f02	0	0
L3	620	0	f02	0	0
L3	630	0	f02	0	0
L3	640	0	f02	0	0
L3	650	0	f02	0	0
L3	660	0	f02	0	0
L4	670	0	f02	0	0
L4	680	0	f02	0	0
L4	690	0	f02	0	0
L4	700	0	f02	0	0
L4	710	0	f02	0	0
L4	720	0	f02	0	0
L5	730	0	f02	0	0
L5	740	0	f02	0	0
L5	750	0	f02	0	0
L5	760	0	f02	0	0
L5	770	0	f02	0	0
L5	780	0	f02	0	0
L6	790	0	f02	0	0
L6	800	0	f02	0	0
L6	810	0	f02	0	0
L6	820	0	f02	0	0
L6	830	0	f02	0	0
L6	840	0	f02	0	0
L7	850	0	f02	0	0
L7	860	0	f02	0	0
L7	870	0	f02	0	0
L7	880	0	f02	0	0
L7	890	0	f02	0	0
L7	900	0	f02	0	0
L8	910	0	f02	0	0
L8	920	0	f02	0	0
L8	930	0	f02	0	0
L8	940	0	f02	0	0
L8	950	0	f02	0	0
L8	960	0	f02	0	0
L9	970	0	f02	0	0
L9	980	0	f02	0	0
L9	990	0	f02	0	0
L9	1000	0	f02	0	0
L9	1010	0	f02	0	0
L9	1020	0	f02	0	0
L10	1030	0	f02	0	0
L10	1040	0	f02	0	0
L10	1050	0	f02	0	0
L10	1060	0	f02	0	0
L10	1070	0	f02	0	0
L10	1080	0	f02	0	0
L11	1090	0	f02	0	0
L11	1100	0	f02	0	0
L11	1110	0	f02	0	0
L11	1120	0	f02	0	0
L11	1130	0	f02	0	0
L11	1140	0	f02	0	0
L12	1150	0	f02	0	0
L12	1160	0	f02	0	0
L12	1170	0	f02	0	0
L12	1180	0	f02	0	0
L12	1190	0	f02	0	0
L12	1200	0	f02	0	0
L13	1210	0	f02	0	0
L13	1220	0	f02	0	0
L13	1230	0	f02	0	0
L13	1240	0	f02	0	0
L13	1250	0	f02	0	0
L13	1260	0	f02	0	0
L14	1270	0	f02	0	0
L14	1280	0	f02	0	0
L14	1290	0	f02	0	0
L14	1300	0	f02	0	0
L14	1310	0	f02	0	0
L14	1320	0	f02	0	0
L15	1330	0	f02	0	0
L15	1340	0	f02	0	0
L15	1350	0	f02	0	0
L15	1360	0	f02	0	0
L15	1370	0	f02	0	0
L15	1380	0	f02	0	0
L16	1390	0	f03	0	0
L16	1400	0	f03	0	0
L16	1410	0	f03	0	0
L16	1420	0	f03	0	0
L16	1430	0	f03	0	0
L16	1440	0	f03	0	0
D1	10	0	f03	17	1
D1	20	0	f03	45	1
D1	30	0	f03	14	1
D1	40	0	f03	6	1
D1	50	0	f03	0	1
D1	60	0	f03	14	1
D2	70	0	f03	0	1
D2	80	0	f03	0	1
D2	90	0	f03	0	1
D2	100	0	f03	0	1
D2	110	0	f03	0	1
D2	120	0	f03	7	1
D3	130	0	f03	1	1
D3	140	0	f03	25	1
D3	150	0	f03	0	1
D3	160	0	f03	0	1
D3	170	0	f03	0	1
D3	180	0	f03	14	1
D4	190	0	f03	0	1
D4	200	0	f03	0	1
D4	210	0	f03	0	1
D4	220	0	f03	0	1
D4	230	0	f03	0	1
D4	240	0	f03	0	1
D5	250	0	f03	0	1
D5	260	0	f03	0	1
D5	270	0	f03	0	1
D5	280	0	f03	0	1
D5	290	0	f03	4	1
D5	300	0	f03	0	1
D6	310	0	f03	31	1
D6	320	0	f03	0	1
D6	330	0	f03	0	1
D6	340	0	f03	0	1
D6	350	0	f03	41	1
D6	360	0	f03	0	1
D7	370	0	f03	0	1
D7	380	0	f03	8	1
D7	390	0	f03	0	1
D7	400	0	f03	0	1
D7	410	0	f03	1	1
D7	420	0	f03	4	1
D8	430	0	f03	2	1
D8	440	0	f03	0	1
D8	450	0	f03	0	1
D8	460	0	f03	0	1
D8	470	0	f03	0	1
D8	480	0	f03	0	1
L1	490	0	f03	0	0
L1	500	0	f03	0	0
L1	510	0	f03	0	0
L1	520	0	f03	0	0
L1	530	0	f03	0	0
L1	540	0	f03	0	0
L2	550	0	f03	0	0
L2	560	0	f03	0	0
L2	570	0	f03	0	0
L2	580	0	f03	0	0
L2	590	0	f03	0	0
L2	600	0	f03	0	0
L3	610	0	f03	0	0
L3	620	0	f03	0	0
L3	630	0	f03	0	0
L3	640	0	f03	0	0
L3	650	0	f03	0	0
L3	660	0	f03	0	0
L4	670	0	f03	0	0
[truncated: 2,231 more rows]
[truncated: 39 more columns]

## Sheet: Fig3
LDC1	100	90	80	70	60	50	40				LDC2	100	90	80	70	60	50	40				LDC3	100	90	80	70	60	50	40				LDC4	100	90	80	70	60	50	40				LDC5	100	90	80	70	60
n	20	10	10	10	10	11	10	sum	prob	weight	n	20	10	10	10	10	11	10	sum	prob	weight	n	19	10	10	10	10	10	10	sum	prob	weight	n	21	10	10	10	10	10	10	sum	prob	weight	n	20	10	11	10	10
turn	7	5	3	2	3	4	1	25	0.308642	0.308642	turn	7	3	8	2	3	2	1	26	0.320988	0.320988	turn	5	3	7	4	4	4	1	28	0.35443	0.35443	turn	4	5	4	2	2	6	0	23	0.283951	0.283951	turn	7	4	6	3	3
ed	9	2	5	6	6	1	0	29	0.358025	0.716049	ed	11	3	1	6	5	1	0	27	0.333333	0.666667	ed	12	5	1	5	6	2	1	32	0.405063	0.810127	ed	15	4	5	6	7	2	2	41	0.506173	1.01235	ed	13	6	5	5	6
resp	16	7	8	8	9	5	1	54	0.666667	1.02469	resp	18	6	9	8	8	3	1	53	0.654321	0.987654	resp	17	8	8	9	10	6	2	60	0.759494	1.16456	resp	19	9	9	8	9	8	2	64	0.790123	1.2963	resp	20	10	11	8	9
prob	0.8	0.7	0.8	0.8	0.9	0.454545	0.1				prob	0.9	0.6	0.9	0.8	0.8	0.272727	0.1				prob	0.894737	0.8	0.8	0.9	1	0.6	0.2				prob	0.904762	0.9	0.9	0.8	0.9	0.8	0.2				prob	1	1	1	0.8	0.9
ave	0.650649	0.666667						prob			ave	0.624675	0.654321									ave	0.742105	0.759494									ave	0.772109	0.790123									ave	0.8	0.82716
t_prob	0.35	0.5	0.3	0.2	0.3	0.363636	0.1				t_prob	0.35	0.3	0.8	0.2	0.3	0.181818	0.1				t_prob	0.263158	0.3	0.7	0.4	0.4	0.4	0.1				t_prob	0.190476	0.5	0.4	0.2	0.2	0.6	0				t_prob	0.35	0.4	0.545455	0.3	0.3
e_prob	0.45	0.2	0.5	0.6	0.6	0.0909091	0				e_prob	0.55	0.3	0.1	0.6	0.5	0.0909091	0				e_prob	0.631579	0.5	0.1	0.5	0.6	0.2	0.1				e_prob	0.714286	0.4	0.5	0.6	0.7	0.2	0.2				e_prob	0.65	0.6	0.454545	0.5	0.6
t_p_ave	0.306161	0.388889	0.524242	0.25	0.3	0.390909	0.116667
e_p_ave	0.610422	0.444444	0.325758	0.55	0.516667	0.14697	0.1
r_prob	0.8	0.7	0.8	0.8	0.9	0.454545	0.1				r_prob	0.9	0.6	0.9	0.8	0.8	0.272727	0.1				r_prob	0.894737	0.8	0.8	0.9	1	0.6	0.2				r_prob	0.904762	0.9	0.9	0.8	0.9	0.8	0.2				r_prob	1	1	1	0.8	0.9
r_p_ave	0.916583	0.833333	0.85	0.8	0.816667	0.537879	0.216667					0.908257	0.830508	0.852459	0.8	0.816667	0.532258	0.216667
[truncated: 16 more columns]

## Sheet: Fig3-clmm-stim
date	id	m	stim	stim2	dB	behav	resp	turn	ed	resp1
20141016	01m	1	LDC1	se	100	turn	1	1	0	1
20141016	02m	1	LDC2	ap	100	erratic	1	0	1	2
20141016	03m	1	LDC3	ap	100	turn	1	1	0	1
20141016	04m	1	LDC4	ap	100	no	0	0	0	0
20141016	05m	1	LDC5	te	100	erratic	1	0	1	2
20141016	02m	1	LDC5	te	100	dive	1	0	1	2
20141016	03m	1	LDC2	ap	100	turn	1	1	0	1
20141016	05m	1	LDC1	se	100	dive	1	0	1	2
20141016	06m	1	LDC4	ap	100	dive	1	0	1	2
20141016	03m	1	LDC1	se	100	dive	1	0	1	2
20141016	04m	1	LDC3	ap	100	erratic	1	0	1	2
20141016	05m	1	LDC4	ap	100	erratic	1	0	1	2
20141016	06m	1	LDC2	ap	100	turn	1	1	0	1
20141016	03m	1	LDC4	ap	100	dive	1	0	1	2
20141016	04m	1	LDC1	se	100	no	0	0	0	0
20141016	06m	1	LDC5	te	100	erratic	1	0	1	2
20141016	02m	1	LDC1	se	100	erratic	1	0	1	2
20141016	04m	1	LDC5	te	100	turn	1	1	0	1
20141016	05m	1	LDC2	ap	100	dive	1	0	1	2
20141016	06m	1	LDC3	ap	100	dive	1	0	1	2
20141016	02m	1	LDC4	ap	100	no	0	0	0	0
20141016	03m	1	LDC5	te	100	dive	1	0	1	2
20141016	04m	1	LDC2	ap	100	turn	1	1	0	1
20141016	05m	1	LDC3	ap	100	erratic	1	0	1	2
20141016	06m	1	LDC1	se	100	erratic	1	0	1	2
20141017	01f	0	LDC1	se	100	dive	1	0	1	2
20141017	01f	0	LDC5	te	100	turn	1	1	0	1
20141017	01f	0	LDC4	ap	100	erratic	1	0	1	2
20141017	01f	0	LDC3	ap	100	erratic	1	0	1	2
20141017	01f	0	LDC2	ap	100	erratic	1	0	1	2
20141017	02f	0	LDC2	ap	100	erratic	1	0	1	2
20141017	02f	0	LDC1	se	100	turn	1	1	0	1
20141017	02f	0	LDC5	te	100	turn	1	1	0	1
20141017	02f	0	LDC4	ap	100	erratic	1	0	1	2
20141017	02f	0	LDC3	ap	100	turn	1	1	0	1
20141017	03f	0	LDC3	ap	100	erratic	1	0	1	2
20141017	03f	0	LDC2	ap	100	turn	1	1	0	1
20141017	03f	0	LDC1	se	100	erratic	1	0	1	2
20141017	03f	0	LDC5	te	100	turn	1	1	0	1
20141017	03f	0	LDC4	ap	100	turn	1	1	0	1
20141017	04f	0	LDC4	ap	100	erratic	1	0	1	2
20141017	04f	0	LDC3	ap	100	no	0	0	0	0
20141017	04f	0	LDC2	ap	100	erratic	1	0	1	2
20141017	04f	0	LDC1	se	100	erratic	1	0	1	2
20141017	04f	0	LDC5	te	100	erratic	1	0	1	2
20141017	05f	0	LDC5	te	100	dive	1	0	1	2
20141017	05f	0	LDC4	ap	100	turn	1	1	0	1
20141017	05f	0	LDC3	ap	100	dive	1	0	1	2
20141017	05f	0	LDC2	ap	100	no	0	0	0	0
20141017	05f	0	LDC1	se	100	no	0	0	0	0
20141017	06f	0	LDC5	te	100	turn	1	1	0	1
20141017	06f	0	LDC4	ap	100	erratic	1	0	1	2
20141017	06f	0	LDC3	ap	100	erratic	1	0	1	2
20141017	06f	0	LDC2	ap	100	erratic	1	0	1	2
20141017	06f	0	LDC1	se	100	erratic	1	0	1	2
20141017	07f	0	LDC1	se	100	no	0	0	0	0
20141017	07f	0	LDC5	te	100	dive	1	0	1	2
20141017	07f	0	LDC4	ap	100	erratic	1	0	1	2
20141017	07f	0	LDC3	ap	100	turn	1	1	0	1
20141017	07f	0	LDC2	ap	100	erratic	1	0	1	2
20141017	08f	0	LDC2	ap	100	no	0	0	0	0
20141017	08f	0	LDC1	se	100	turn	1	1	0	1
20141017	08f	0	LDC5	te	100	erratic	1	0	1	2
20141017	08f	0	LDC4	ap	100	erratic	1	0	1	2
20141017	08f	0	LDC3	ap	100	erratic	1	0	1	2
20141017	09f	0	LDC3	ap	100	turn	1	1	0	1
20141017	09f	0	LDC2	ap	100	turn	1	1	0	1
20141017	09f	0	LDC1	se	100	turn	1	1	0	1
20141017	09f	0	LDC5	te	100	erratic	1	0	1	2
20141017	09f	0	LDC4	ap	100	erratic	1	0	1	2
20141017	07m	1	LDC4	ap	100	erratic	1	0	1	2
20141017	07m	1	LDC5	te	100	erratic	1	0	1	2
20141017	07m	1	LDC1	se	100	erratic	1	0	1	2
20141017	07m	1	LDC2	ap	100	erratic	1	0	1	2
20141017	07m	1	LDC3	ap	100	no	0	0	0	0
20141017	08m	1	LDC3	ap	100	erratic	1	0	1	2
20141017	08m	1	LDC4	ap	100	dive	1	0	1	2
20141017	08m	1	LDC5	te	100	erratic	1	0	1	2
20141017	08m	1	LDC1	se	100	turn	1	1	0	1
20141017	08m	1	LDC2	ap	100	dive	1	0	1	2
20141017	09m	1	LDC2	ap	100	turn	1	1	0	1
20141017	09m	1	LDC3	ap	100	dive	1	0	1	2
20141017	09m	1	LDC4	ap	100	erratic	1	0	1	2
20141017	09m	1	LDC5	te	100	turn	1	1	0	1
20141017	09m	1	LDC1	se	100	turn	1	1	0	1
20141017	10m	1	LDC1	se	100	no	0	0	0	0
20141017	10m	1	LDC2	ap	100	erratic	1	0	1	2
20141017	10m	1	LDC3	ap	100	erratic	1	0	1	2
20141017	10m	1	LDC4	ap	100	erratic	1	0	1	2
20141017	10m	1	LDC5	te	100	dive	1	0	1	2
20141020	20f	0	LDC1	se	100	turn	1	1	0	1
20141020	20f	0	LDC2	ap	100	erratic	1	0	1	2
20141020	20f	0	LDC3	ap	100	erratic	1	0	1	2
20141020	20f	0	LDC4	ap	100	erratic	1	0	1	2
20141020	20f	0	LDC5	te	100	erratic	1	0	1	2
20141021	28m	1	LDC2	ap	100	turn	1	1	0	1
20141021	28m	1	LDC3	ap	100	turn	1	1	0	1
20141021	28m	1	LDC4	ap	100	turn	1	1	0	1
20141021	29m	1	LDC4	ap	100	turn	1	1	0	1
20141021	29m	1	LDC5	te	100	turn	1	1	0	1
20141104	51f	0	LDC1	se	90	turn	1	1	0	1
20141104	51f	0	LDC2	ap	90	turn	1	1	0	1
20141104	51f	0	LDC4	ap	90	erratic	1	0	1	2
20141104	51f	0	LDC5	te	90	erratic	1	0	1	2
20141104	52f	0	LDC5	te	90	turn	1	1	0	1
20141104	52f	0	LDC4	ap	90	turn	1	1	0	1
20141104	52f	0	LDC3	ap	90	turn	1	1	0	1
20141104	52f	0	LDC2	ap	90	no	0	0	0	0
20141104	52f	0	LDC1	se	90	no	0	0	0	0
20141104	53f	0	LDC1	se	90	turn	1	1	0	1
20141104	53f	0	LDC2	ap	90	turn	1	1	0	1
20141104	53f	0	LDC3	ap	90	no	0	0	0	0
20141104	53f	0	LDC4	ap	90	turn	1	1	0	1
20141104	53f	0	LDC5	te	90	turn	1	1	0	1
20141104	54f	0	LDC1	se	90	no	0	0	0	0
20141104	54f	0	LDC2	ap	90	no	0	0	0	0
20141104	54f	0	LDC3	ap	90	turn	1	1	0	1
20141104	54f	0	LDC4	ap	90	turn	1	1	0	1
20141104	54f	0	LDC5	te	90	erratic	1	0	1	2
20141104	55f	0	LDC5	te	90	turn	1	1	0	1
20141104	55f	0	LDC4	ap	90	turn	1	1	0	1
20141104	55f	0	LDC3	ap	90	turn	1	1	0	1
20141104	55f	0	LDC2	ap	90	erratic	1	0	1	2
20141104	55f	0	LDC1	se	90	turn	1	1	0	1
20141104	51m	1	LDC1	se	90	erratic	1	0	1	2
20141105	51m	1	LDC2	ap	90	no	0	0	0	0
20141105	51m	1	LDC3	ap	90	erratic	1	0	1	2
20141105	51m	1	LDC4	ap	90	dive	1	0	1	2
20141105	51m	1	LDC5	te	90	erratic	1	0	1	2
20141105	52m	1	LDC5	te	90	turn	1	1	0	1
20141105	52m	1	LDC4	ap	90	turn	1	1	0	1
20141105	52m	1	LDC3	ap	90	erratic	1	0	1	2
20141105	52m	1	LDC2	ap	90	erratic	1	0	1	2
20141105	53m	1	LDC1	se	90	erratic	1	0	1	2
20141105	53m	1	LDC1	se	90	no	0	0	0	0
20141105	53m	1	LDC2	ap	90	turn	1	1	0	1
20141105	53m	1	LDC3	ap	90	erratic	1	0	1	2
20141105	53m	1	LDC4	ap	90	erratic	1	0	1	2
20141105	53m	1	LDC5	te	90	erratic	1	0	1	2
20141105	54m	1	LDC5	te	90	erratic	1	0	1	2
20141105	54m	1	LDC4	ap	90	erratic	1	0	1	2
20141105	54m	1	LDC3	ap	90	no	0	0	0	0
20141105	54m	1	LDC2	ap	90	erratic	1	0	1	2
20141105	54m	1	LDC1	se	90	turn	1	1	0	1
20141105	55m	1	LDC1	se	90	turn	1	1	0	1
20141105	55m	1	LDC2	ap	90	no	0	0	0	0
20141105	55m	1	LDC3	ap	90	erratic	1	0	1	2
20141105	55m	1	LDC4	ap	90	no	0	0	0	0
20141105	55m	1	LDC5	te	90	erratic	1	0	1	2
20141126	132f	0	LDC3	ap	90	erratic	1	0	1	2
20141029	121f	0	LDC1	se	80	turn	1	1	0	1
20141029	121f	0	LDC2	ap	80	turn	1	1	0	1
20141029	121f	0	LDC3	ap	80	dive	1	0	1	2
20141029	121f	0	LDC4	ap	80	turn	1	1	0	1
20141029	121f	0	LDC5	te	80	turn	1	1	0	1
20141029	122f	0	LDC5	te	80	erratic	1	0	1	2
20141029	122f	0	LDC4	ap	80	turn	1	1	0	1
20141029	122f	0	LDC3	ap	80	turn	1	1	0	1
20141029	122f	0	LDC2	ap	80	erratic	1	0	1	2
20141029	122f	0	LDC1	se	80	erratic	1	0	1	2
20141029	125f	0	LDC5	te	80	turn	1	1	0	1
20141029	125f	0	LDC4	ap	80	turn	1	1	0	1
20141029	125f	0	LDC3	ap	80	turn	1	1	0	1
20141029	125f	0	LDC2	ap	80	turn	1	1	0	1
20141029	125f	0	LDC1	se	80	turn	1	1	0	1
20141029	127f	0	LDC1	se	80	erratic	1	0	1	2
20141029	127f	0	LDC2	ap	80	turn	1	1	0	1
20141029	127f	0	LDC3	ap	80	no	0	0	0	0
20141029	127f	0	LDC4	ap	80	erratic	1	0	1	2
20141029	127f	0	LDC5	te	80	erratic	1	0	1	2
20141029	130f	0	LDC1	se	80	erratic	1	0	1	2
20141029	130f	0	LDC2	ap	80	turn	1	1	0	1
20141029	130f	0	LDC3	ap	80	turn	1	1	0	1
20141029	130f	0	LDC4	ap	80	erratic	1	0	1	2
20141029	130f	0	LDC5	te	80	turn	1	1	0	1
20141030	127m	1	LDC1	se	80	turn	1	1	0	1
20141030	127m	1	LDC2	ap	80	turn	1	1	0	1
20141030	127m	1	LDC3	ap	80	turn	1	1	0	1
20141030	127m	1	LDC4	ap	80	erratic	1	0	1	2
20141030	128m	1	LDC5	te	80	turn	1	1	0	1
20141030	128m	1	LDC1	se	80	no	0	0	0	0
20141030	128m	1	LDC2	ap	80	turn	1	1	0	1
20141030	128m	1	LDC3	ap	80	turn	1	1	0	1
20141030	128m	1	LDC4	ap	80	no	0	0	0	0
20141030	129m	1	LDC5	te	80	erratic	1	0	1	2
20141030	129m	1	LDC4	ap	80	erratic	1	0	1	2
20141030	129m	1	LDC3	ap	80	no	0	0	0	0
20141030	129m	1	LDC2	ap	80	no	0	0	0	0
20141030	129m	1	LDC1	se	80	erratic	1	0	1	2
20141030	130m	1	LDC1	se	80	erratic	1	0	1	2
20141030	130m	1	LDC2	ap	80	turn	1	1	0	1
20141030	130m	1	LDC3	ap	80	turn	1	1	0	1
20141030	130m	1	LDC4	ap	80	erratic	1	0	1	2
20141030	130m	1	LDC5	te	80	erratic	1	0	1	2
20141030	123m	1	LDC5	te	80	turn	1	1	0	1
20141030	123m	1	LDC4	ap	80	turn	1	1	0	1
20141030	123m	1	LDC3	ap	80	turn	1	1	0	1
20141030	123m	1	LDC2	ap	80	turn	1	1	0	1
20141030	123m	1	LDC1	se	80	no	0	0	0	0
20141030	126m	1	LDC5	te	80	turn	1	1	0	1
20141126	132f	0	LDC5	te	80	dive	1	0	1	2
20141102	46f	0	LDC1	se	70	erratic	1	0	1	2
20141102	46f	0	LDC2	ap	70	turn	1	1	0	1
20141102	46f	0	LDC3	ap	70	erratic	1	0	1	2
20141102	46f	0	LDC4	ap	70	turn	1	1	0	1
20141102	46f	0	LDC5	te	70	turn	1	1	0	1
20141102	47f	0	LDC5	te	70	turn	1	1	0	1
20141102	47f	0	LDC4	ap	70	dive	1	0	1	2
20141102	47f	0	LDC3	ap	70	turn	1	1	0	1
20141102	47f	0	LDC2	ap	70	turn	1	1	0	1
20141102	47f	0	LDC1	se	70	erratic	1	0	1	2
20141102	48f	0	LDC1	se	70	erratic	1	0	1	2
20141102	48f	0	LDC2	ap	70	erratic	1	0	1	2
20141102	48f	0	LDC3	ap	70	dive	1	0	1	2
20141102	48f	0	LDC4	ap	70	erratic	1	0	1	2
20141102	48f	0	LDC5	te	70	erratic	1	0	1	2
20141102	49f	0	LDC5	te	70	no	0	0	0	0
20141102	49f	0	LDC4	ap	70	no	0	0	0	0
20141102	49f	0	LDC3	ap	70	turn	1	1	0	1
20141102	49f	0	LDC2	ap	70	erratic	1	0	1	2
20141102	49f	0	LDC1	se	70	erratic	1	0	1	2
20141102	50f	0	LDC1	se	70	erratic	1	0	1	2
20141102	50f	0	LDC2	ap	70	erratic	1	0	1	2
20141102	50f	0	LDC3	ap	70	erratic	1	0	1	2
20141102	50f	0	LDC4	ap	70	erratic	1	0	1	2
20141102	50f	0	LDC5	te	70	erratic	1	0	1	2
20141103	47m	1	LDC1	se	70	turn	1	1	0	1
20141103	47m	1	LDC2	ap	70	no	0	0	0	0
20141103	47m	1	LDC3	ap	70	no	0	0	0	0
20141103	48m	1	LDC4	ap	70	no	0	0	0	0
20141103	48m	1	LDC5	te	70	no	0	0	0	0
20141126	131m	1	LDC1	se	70	no	0	0	0	0
20141126	131m	1	LDC2	ap	70	dive	1	0	1	2
20141126	131m	1	LDC3	ap	70	erratic	1	0	1	2
20141126	131m	1	LDC4	ap	70	erratic	1	0	1	2
20141126	131m	1	LDC5	te	70	erratic	1	0	1	2
20141126	132m	1	LDC5	te	70	erratic	1	0	1	2
20141126	132m	1	LDC4	ap	70	erratic	1	0	1	2
20141126	132m	1	LDC3	ap	70	turn	1	1	0	1
20141126	132m	1	LDC2	ap	70	erratic	1	0	1	2
20141126	132m	1	LDC1	se	70	turn	1	1	0	1
20141126	133m	1	LDC1	se	70	dive	1	0	1	2
20141126	133m	1	LDC2	ap	70	erratic	1	0	1	2
20141126	133m	1	LDC3	ap	70	erratic	1	0	1	2
20141126	133m	1	LDC4	ap	70	dive	1	0	1	2
20141126	133m	1	LDC5	te	70	erratic	1	0	1	2
20141126	131f	0	LDC5	te	70	turn	1	1	0	1
20141126	131f	0	LDC4	ap	70	turn	1	1	0	1
20141126	131f	0	LDC3	ap	70	turn	1	1	0	1
20141126	131f	0	LDC2	ap	70	no	0	0	0	0
20141126	131f	0	LDC1	se	70	no	0	0	0	0
20141031	36f	0	LDC1	se	60	turn	1	1	0	1
20141031	36f	0	LDC2	ap	60	turn	1	1	0	1
20141031	36f	0	LDC3	ap	60	erratic	1	0	1	2
20141031	36f	0	LDC4	ap	60	erratic	1	0	1	2
20141031	36f	0	LDC5	te	60	dive	1	0	1	2
20141031	37f	0	LDC5	te	60	erratic	1	0	1	2
20141031	37f	0	LDC4	ap	60	erratic	1	0	1	2
20141031	37f	0	LDC3	ap	60	erratic	1	0	1	2
20141031	37f	0	LDC2	ap	60	erratic	1	0	1	2
20141031	37f	0	LDC1	se	60	turn	1	1	0	1
20141031	38f	0	LDC1	se	60	erratic	1	0	1	2
20141031	38f	0	LDC2	ap	60	erratic	1	0	1	2
20141031	38f	0	LDC3	ap	60	erratic	1	0	1	2
20141031	38f	0	LDC4	ap	60	erratic	1	0	1	2
20141031	39f	0	LDC5	te	60	erratic	1	0	1	2
20141031	39f	0	LDC4	ap	60	erratic	1	0	1	2
20141031	39f	0	LDC3	ap	60	turn	1	1	0	1
20141031	39f	0	LDC2	ap	60	no	0	0	0	0
20141031	39f	0	LDC1	se	60	erratic	1	0	1	2
20141031	40f	0	LDC1	se	60	erratic	1	0	1	2
20141031	40f	0	LDC2	ap	60	turn	1	1	0	1
20141031	40f	0	LDC3	ap	60	erratic	1	0	1	2
20141031	40f	0	LDC4	ap	60	turn	1	1	0	1
20141031	40f	0	LDC5	te	60	dive	1	0	1	2
20141101	36m	1	LDC1	se	60	erratic	1	0	1	2
20141101	36m	1	LDC2	ap	60	erratic	1	0	1	2
20141101	36m	1	LDC3	ap	60	turn	1	1	0	1
20141101	36m	1	LDC4	ap	60	erratic	1	0	1	2
20141101	36m	1	LDC5	te	60	dive	1	0	1	2
20141101	37m	1	LDC5	te	60	turn	1	1	0	1
20141101	37m	1	LDC4	ap	60	turn	1	1	0	1
20141101	37m	1	LDC3	ap	60	turn	1	1	0	1
20141101	37m	1	LDC2	ap	60	no	0	0	0	0
20141101	37m	1	LDC1	se	60	no	0	0	0	0
20141101	38m	1	LDC1	se	60	turn	1	1	0	1
20141101	38m	1	LDC2	ap	60	turn	1	1	0	1
20141101	38m	1	LDC3	ap	60	turn	1	1	0	1
20141101	38m	1	LDC4	ap	60	no	0	0	0	0
20141101	38m	1	LDC5	te	60	no	0	0	0	0
20141101	39m	1	LDC5	te	60	turn	1	1	0	1
20141101	39m	1	LDC4	ap	60	erratic	1	0	1	2
20141101	39m	1	LDC3	ap	60	erratic	1	0	1	2
20141101	39m	1	LDC2	ap	60	erratic	1	0	1	2
20141101	39m	1	LDC1	se	60	erratic	1	0	1	2
20141101	40m	1	LDC1	se	60	erratic	1	0	1	2
20141101	40m	1	LDC2	ap	60	erratic	1	0	1	2
20141101	40m	1	LDC3	ap	60	erratic	1	0	1	2
20141101	40m	1	LDC4	ap	60	erratic	1	0	1	2
20141101	40m	1	LDC5	te	60	turn	1	1	0	1
20141126	132f	0	LDC5	te	60	dive	1	0	1	2
20141205	71f	0	LDC1	se	40	no	0	0	0	0
20141205	71f	0	LDC2	ap	40	no	0	0	0	0
20141205	71f	0	LDC3	ap	40	no	0	0	0	0
20141205	71f	0	LDC4	ap	40	no	0	0	0	0
20141205	71f	0	LDC5	te	40	no	0	0	0	0
20141205	72f	0	LDC5	te	40	no	0	0	0	0
20141205	72f	0	LDC4	ap	40	no	0	0	0	0
20141205	72f	0	LDC3	ap	40	no	0	0	0	0
20141205	72f	0	LDC2	ap	40	no	0	0	0	0
20141205	73f	0	LDC1	se	40	no	0	0	0	0
20141205	73f	0	LDC2	ap	40	no	0	0	0	0
20141205	73f	0	LDC3	ap	40	no	0	0	0	0
20141205	73f	0	LDC4	ap	40	no	0	0	0	0
20141205	73f	0	LDC5	te	40	no	0	0	0	0
20141205	74f	0	LDC5	te	40	no	0	0	0	0
20141205	74f	0	LDC4	ap	40	no	0	0	0	0
20141205	74f	0	LDC3	ap	40	no	0	0	0	0
20141205	74f	0	LDC2	ap	40	no	0	0	0	0
20141205	74f	0	LDC1	se	40	turn	1	1	0	1
20141205	72f	0	LDC1	se	40	no	0	0	0	0
20141205	75f	0	LDC1	se	40	no	0	0	0	0
20141205	75f	0	LDC2	ap	40	no	0	0	0	0
20141205	75f	0	LDC3	ap	40	turn	1	1	0	1
20141205	75f	0	LDC4	ap	40	no	0	0	0	0
20141205	75f	0	LDC5	te	40	turn	1	1	0	1
20141206	71m	1	LDC1	se	40	no	0	0	0	0
20141206	71m	1	LDC2	ap	40	no	0	0	0	0
20141206	71m	1	LDC3	ap	40	no	0	0	0	0
20141206	71m	1	LDC4	ap	40	no	0	0	0	0
20141206	71m	1	LDC5	te	40	no	0	0	0	0
20141206	72m	1	LDC5	te	40	erratic	1	0	1	2
20141206	72m	1	LDC4	ap	40	no	0	0	0	0
20141206	72m	1	LDC3	ap	40	no	0	0	0	0
20141206	72m	1	LDC2	ap	40	no	0	0	0	0
20141206	72m	1	LDC1	se	40	no	0	0	0	0
20141206	73m	1	LDC1	se	40	no	0	0	0	0
20141206	73m	1	LDC2	ap	40	no	0	0	0	0
20141206	73m	1	LDC3	ap	40	no	0	0	0	0
20141206	73m	1	LDC4	ap	40	erratic	1	0	1	2
20141206	73m	1	LDC5	te	40	turn	1	1	0	1
20141206	75m	1	LDC5	te	40	dive	1	0	1	2
20141206	75m	1	LDC4	ap	40	dive	1	0	1	2
20141206	75m	1	LDC3	ap	40	erratic	1	0	1	2
20141206	75m	1	LDC2	ap	40	no	0	0	0	0
20141206	75m	1	LDC1	se	40	no	0	0	0	0
20141206	76m	1	LDC1	se	40	no	0	0	0	0
20141206	76m	1	LDC2	ap	40	turn	1	1	0	1
20141206	76m	1	LDC3	ap	40	no	0	0	0	0
20141206	76m	1	LDC4	ap	40	no	0	0	0	0
20141206	76m	1	LDC5	te	40	no	0	0	0	0
20141203	61f	0	LDC1	se	50	no	0	0	0	0
20141203	61f	0	LDC2	ap	50	no	0	0	0	0
20141203	61f	0	LDC3	ap	50	no	0	0	0	0
20141203	61f	0	LDC4	ap	50	erratic	1	0	1	2
20141203	61f	0	LDC5	te	50	turn	1	1	0	1
20141203	62f	0	LDC5	te	50	turn	0	1	0	0
20141203	62f	0	LDC4	ap	50	turn	1	1	0	1
20141203	62f	0	LDC3	ap	50	turn	1	1	0	1
20141203	62f	0	LDC2	ap	50	turn	1	1	0	1
20141203	62f	0	LDC1	se	50	turn	1	1	0	1
20141203	63f	0	LDC1	se	50	no	0	0	0	0
20141203	63f	0	LDC2	ap	50	no	0	0	0	0
20141203	63f	0	LDC3	ap	50	dive	1	0	1	2
20141203	63f	0	LDC4	ap	50	erratic	1	0	1	2
20141203	63f	0	LDC5	te	50	turn	1	1	0	1
20141203	64f	0	LDC5	te	50	no	0	0	0	0
20141203	64f	0	LDC4	ap	50	turn	1	1	0	1
20141203	64f	0	LDC3	ap	50	erratic	1	0	1	2
20141203	64f	0	LDC2	ap	50	no	0	0	0	0
20141203	64f	0	LDC1	se	50	no	0	0	0	0
20141203	65f	0	LDC1	se	50	no	0	0	0	0
20141203	65f	0	LDC2	ap	50	no	0	0	0	0
20141203	65f	0	LDC3	ap	50	turn	1	1	0	1
20141203	65f	0	LDC4	ap	50	turn	1	1	0	1
20141203	65f	0	LDC5	te	50	turn	1	1	0	1
20141204	61m	1	LDC1	se	50	turn	1	1	0	1
20141204	61m	1	LDC2	ap	50	erratic	1	0	1	2
20141204	61m	1	LDC3	ap	50	no	0	0	0	0
20141204	61m	1	LDC4	ap	50	no	0	0	0	0
20141204	62m	1	LDC5	te	50	erratic	1	0	1	2
20141204	62m	1	LDC4	ap	50	turn	1	1	0	1
20141204	62m	1	LDC3	ap	50	no	0	0	0	0
20141204	62m	1	LDC2	ap	50	no	0	0	0	0
20141204	62m	1	LDC1	se	50	turn	1	1	0	1
20141204	63m	1	LDC1	se	50	no	0	0	0	0
20141204	63m	1	LDC2	ap	50	no	0	0	0	0
20141204	63m	1	LDC3	ap	50	turn	1	1	0	1
20141204	63m	1	LDC4	ap	50	turn	1	1	0	1
20141204	63m	1	LDC5	te	50	no	0	0	0	0
20141204	64m	1	LDC5	te	50	no	0	0	0	0
20141204	64m	1	LDC4	ap	50	no	0	0	0	0
20141204	64m	1	LDC3	ap	50	no	0	0	0	0
20141204	64m	1	LDC2	ap	50	turn	1	1	0	1
20141204	64m	1	LDC1	se	50	erratic	1	0	1	2
20141204	65m	1	LDC1	se	50	no	0	0	0	0
20141204	65m	1	LDC2	ap	50	no	0	0	0	0
20141204	65m	1	LDC3	ap	50	turn	1	1	0	1
20141204	65m	1	LDC5	te	50	no	0	0	0	0
20141204	66m	1	LDC5	te	50	no	0	0	0	0
20141204	66m	1	LDC4	ap	50	turn	1	1	0	1
20141204	66m	1	LDC2	ap	50	no	0	0	0	0
20141204	66m	1	LDC1	se	50	turn	1	1	0	1
20141215	201m	1	LDC6	te	40	erratic	1	0	1	2
20141215	201m	1	LDC6	te	50	erratic	1	0	1	2
20141215	201m	1	LDC6	te	60	turn	1	1	0	1
20141215	201m	1	LDC6	te	70	erratic	1	0	1	2
20141215	201m	1	LDC6	te	80	erratic	1	0	1	2
20141215	201m	1	LDC6	te	90	erratic	1	0	1	2
20141215	201m	1	LDC6	te	100	dive	1	0	1	2
20141215	202m	1	LDC6	te	40	no	0	0	0	0
20141215	202m	1	LDC6	te	50	no	0	0	0	0
20141215	202m	1	LDC6	te	60	no	0	0	0	0
20141215	202m	1	LDC6	te	70	no	0	0	0	0
20141215	202m	1	LDC6	te	80	no	0	0	0	0
20141215	202m	1	LDC6	te	100	erratic	1	0	1	2
20141215	203m	1	LDC6	te	40	no	0	0	0	0
20141215	203m	1	LDC6	te	50	no	0	0	0	0
20141215	203m	1	LDC6	te	60	turn	1	1	0	1
20141215	203m	1	LDC6	te	70	erratic	1	0	1	2
20141215	203m	1	LDC6	te	80	turn	1	1	0	1
20141215	203m	1	LDC6	te	90	erratic	1	0	1	2
20141215	203m	1	LDC6	te	100	turn	1	1	0	1
20141215	204m	1	LDC6	te	40	turn	1	1	0	1
20141215	204m	1	LDC6	te	50	turn	1	1	0	1
20141215	204m	1	LDC6	te	60	no	0	0	0	0
20141215	204m	1	LDC6	te	70	turn	1	1	0	1
20141215	204m	1	LDC6	te	80	turn	1	1	0	1
20141215	204m	1	LDC6	te	90	turn	1	1	0	1
20141215	204m	1	LDC6	te	100	turn	1	1	0	1
20141215	205m	1	LDC6	te	40	no	0	0	0	0
20141215	205m	1	LDC6	te	50	turn	1	1	0	1
20141215	205m	1	LDC6	te	60	no	0	0	0	0
20141215	205m	1	LDC6	te	70	no	0	0	0	0
20141215	205m	1	LDC6	te	80	turn	1	1	0	1
20141215	205m	1	LDC6	te	90	turn	1	1	0	1
20141215	205m	1	LDC6	te	100	erratic	1	0	1	2
20141215	201f	0	LDC6	te	40	turn	1	1	0	1
20141215	201f	0	LDC6	te	50	turn	1	1	0	1
20141215	201f	0	LDC6	te	60	no	0	0	0	0
20141215	201f	0	LDC6	te	70	no	0	0	0	0
20141215	201f	0	LDC6	te	80	no	0	0	0	0
20141215	201f	0	LDC6	te	90	dive	1	0	1	2
20141215	201f	0	LDC6	te	100	erratic	1	0	1	2
20141215	202f	0	LDC6	te	40	no	0	0	0	0
20141215	202f	0	LDC6	te	50	no	0	0	0	0
20141215	202f	0	LDC6	te	60	no	0	0	0	0
20141215	202f	0	LDC6	te	70	erratic	1	0	1	2
20141215	202f	0	LDC6	te	80	turn	1	1	0	1
20141215	202f	0	LDC6	te	90	erratic	1	0	1	2
20141215	202f	0	LDC6	te	100	erratic	1	0	1	2
20141215	203f	0	LDC6	te	40	no	0	0	0	0
20141215	203f	0	LDC6	te	50	erratic	1	0	1	2
20141215	203f	0	LDC6	te	60	erratic	1	0	1	2
20141215	203f	0	LDC6	te	70	erratic	1	0	1	2
20141215	203f	0	LDC6	te	80	erratic	1	0	1	2
20141215	203f	0	LDC6	te	90	turn	1	1	0	1
20141215	203f	0	LDC6	te	100	turn	1	1	0	1
20141215	204f	0	LDC6	te	40	no	0	0	0	0
20141215	204f	0	LDC6	te	50	turn	1	1	0	1
20141215	204f	0	LDC6	te	60	turn	1	1	0	1
20141215	204f	0	LDC6	te	70	turn	1	1	0	1
20141215	204f	0	LDC6	te	80	no	0	0	0	0
20141215	204f	0	LDC6	te	90	erratic	1	0	1	2
20141215	204f	0	LDC6	te	100	erratic	1	0	1	2
20141215	205f	0	LDC6	te	40	no	0	0	0	0
20141215	205f	0	LDC6	te	50	no	0	0	0	0
20141215	205f	0	LDC6	te	60	no	0	0	0	0
20141215	205f	0	LDC6	te	70	erratic	1	0	1	2
20141215	205f	0	LDC6	te	80	erratic	1	0	1	2
20141215	205f	0	LDC6	te	90	dive	1	0	1	2

## Sheet: Fig4-3D
sti	L1	PD	IPI	PRR	DC	dB	n	No	Turn	Erratic	Dive	ED	resp	turn	ed
6	red	10	111	8.26446	8.26446	100	20	4	7	6	3	9	0.8	0.35	0.45
6	red	10	111	8.26446	8.26446	90	10	3	5	2	0	2	0.7	0.5	0.2
6	red	10	111	8.26446	8.26446	80	10	2	3	5	0	5	0.8	0.3	0.5
6	red	10	111	8.26446	8.26446	70	10	2	2	5	1	6	0.8	0.2	0.6
6	red	10	111	8.26446	8.26446	60	10	1	3	6	0	6	0.9	0.3	0.6
6	red	10	111	8.26446	8.26446	50	11	6	4	1	0	1	0.454545	0.363636	0.0909091
6	red	10	111	8.26446	8.26446	40	10	9	1	0	0	0	0.1	0.1	0
5	red	8	88	10.4167	8.33333	100	20	2	7	9	2	11	0.9	0.35	0.55
5	red	8	88	10.4167	8.33333	90	10	4	3	3	0	3	0.6	0.3	0.3
5	red	8	88	10.4167	8.33333	80	10	1	8	1	0	1	0.9	0.8	0.1
5	red	8	88	10.4167	8.33333	70	10	2	2	5	1	6	0.8	0.2	0.6
5	red	8	88	10.4167	8.33333	60	10	2	3	5	0	5	0.8	0.3	0.5
5	red	8	88	10.4167	8.33333	50	11	8	2	1	0	1	0.272727	0.181818	0.0909091
5	red	8	88	10.4167	8.33333	40	10	9	1	0	0	0	0.1	0.1	0
4	red	6	66	13.8889	8.33333	100	19	2	5	9	3	12	0.894737	0.263158	0.631579
4	red	6	66	13.8889	8.33333	90	10	2	3	5	0	5	0.8	0.3	0.5
4	red	6	66	13.8889	8.33333	80	10	2	7	0	1	1	0.8	0.7	0.1
4	red	6	66	13.8889	8.33333	70	10	1	4	4	1	5	0.9	0.4	0.5
4	red	6	66	13.8889	8.33333	60	10	0	4	6	0	6	1	0.4	0.6
4	red	6	66	13.8889	8.33333	50	10	4	4	1	1	2	0.6	0.4	0.2
4	red	6	66	13.8889	8.33333	40	10	8	1	1	0	1	0.2	0.1	0.1
3	red	4	40	22.7273	9.09091	100	21	2	4	12	3	15	0.904762	0.190476	0.714286
3	red	4	40	22.7273	9.09091	90	10	1	5	3	1	4	0.9	0.5	0.4
3	red	4	40	22.7273	9.09091	80	10	1	4	5	0	5	0.9	0.4	0.5
3	red	4	40	22.7273	9.09091	70	10	2	2	4	2	6	0.8	0.2	0.6
3	red	4	40	22.7273	9.09091	60	10	1	2	7	0	7	0.9	0.2	0.7
3	red	4	40	22.7273	9.09091	50	10	2	6	2	0	2	0.8	0.6	0.2
3	red	4	40	22.7273	9.09091	40	10	8	0	1	1	2	0.2	0	0.2
2	red	2	13	66.6667	13.3333	100	20	0	7	8	5	13	1	0.35	0.65
2	red	2	13	66.6667	13.3333	90	10	0	4	6	0	6	1	0.4	0.6
2	red	2	13	66.6667	13.3333	80	11	0	6	4	1	5	1	0.545455	0.454545
2	red	2	13	66.6667	13.3333	70	10	2	3	5	0	5	0.8	0.3	0.5
2	red	2	13	66.6667	13.3333	60	10	1	3	2	4	6	0.9	0.3	0.6
2	red	2	13	66.6667	13.3333	50	10	5	4	1	0	1	0.5	0.4	0.1
2	red	2	13	66.6667	13.3333	40	10	6	2	1	1	2	0.4	0.2	0.2
1	red	1	5	166.667	16.6667	100	9	0	3	5	1	6	1	0.333333	0.666667
1	red	1	5	166.667	16.6667	90	9	0	3	4	2	6	1	0.333333	0.666667
1	red	1	5	166.667	16.6667	80	10	3	4	3	0	3	0.7	0.4	0.3
1	red	1	5	166.667	16.6667	70	10	3	2	5	0	5	0.7	0.2	0.5
1	red	1	5	166.667	16.6667	60	10	6	3	1	0	1	0.4	0.3	0.1
1	red	1	5	166.667	16.6667	50	10	4	4	2	0	2	0.6	0.4	0.2
1	red	1	5	166.667	16.6667	40	10	7	2	1	0	1	0.3	0.2	0.1

## Sheet: Fig4-glmm-dB
date	id	m	stim	stim2	dB	behav	resp	turn	ed	resp1
20141016	01m	1	LDC1	se	100	turn	1	1	0	1
20141016	02m	1	LDC2	ap	100	erratic	1	0	1	2
20141016	03m	1	LDC3	ap	100	turn	1	1	0	1
20141016	04m	1	LDC4	ap	100	no	0	0	0	0
20141016	05m	1	LDC5	te	100	erratic	1	0	1	2
20141016	02m	1	LDC5	te	100	dive	1	0	1	2
20141016	03m	1	LDC2	ap	100	turn	1	1	0	1
20141016	05m	1	LDC1	se	100	dive	1	0	1	2
20141016	06m	1	LDC4	ap	100	dive	1	0	1	2
20141016	03m	1	LDC1	se	100	dive	1	0	1	2
20141016	04m	1	LDC3	ap	100	erratic	1	0	1	2
20141016	05m	1	LDC4	ap	100	erratic	1	0	1	2
20141016	06m	1	LDC2	ap	100	turn	1	1	0	1
20141016	03m	1	LDC4	ap	100	dive	1	0	1	2
20141016	04m	1	LDC1	se	100	no	0	0	0	0
20141016	06m	1	LDC5	te	100	erratic	1	0	1	2
20141016	02m	1	LDC1	se	100	erratic	1	0	1	2
20141016	04m	1	LDC5	te	100	turn	1	1	0	1
20141016	05m	1	LDC2	ap	100	dive	1	0	1	2
20141016	06m	1	LDC3	ap	100	dive	1	0	1	2
20141016	02m	1	LDC4	ap	100	no	0	0	0	0
20141016	03m	1	LDC5	te	100	dive	1	0	1	2
20141016	04m	1	LDC2	ap	100	turn	1	1	0	1
20141016	05m	1	LDC3	ap	100	erratic	1	0	1	2
20141016	06m	1	LDC1	se	100	erratic	1	0	1	2
20141017	01f	0	LDC1	se	100	dive	1	0	1	2
20141017	01f	0	LDC5	te	100	turn	1	1	0	1
20141017	01f	0	LDC4	ap	100	erratic	1	0	1	2
20141017	01f	0	LDC3	ap	100	erratic	1	0	1	2
20141017	01f	0	LDC2	ap	100	erratic	1	0	1	2
20141017	02f	0	LDC2	ap	100	erratic	1	0	1	2
20141017	02f	0	LDC1	se	100	turn	1	1	0	1
20141017	02f	0	LDC5	te	100	turn	1	1	0	1
20141017	02f	0	LDC4	ap	100	erratic	1	0	1	2
20141017	02f	0	LDC3	ap	100	turn	1	1	0	1
20141017	03f	0	LDC3	ap	100	erratic	1	0	1	2
20141017	03f	0	LDC2	ap	100	turn	1	1	0	1
20141017	03f	0	LDC1	se	100	erratic	1	0	1	2
20141017	03f	0	LDC5	te	100	turn	1	1	0	1
20141017	03f	0	LDC4	ap	100	turn	1	1	0	1
20141017	04f	0	LDC4	ap	100	erratic	1	0	1	2
20141017	04f	0	LDC3	ap	100	no	0	0	0	0
20141017	04f	0	LDC2	ap	100	erratic	1	0	1	2
20141017	04f	0	LDC1	se	100	erratic	1	0	1	2
20141017	04f	0	LDC5	te	100	erratic	1	0	1	2
20141017	05f	0	LDC5	te	100	dive	1	0	1	2
20141017	05f	0	LDC4	ap	100	turn	1	1	0	1
20141017	05f	0	LDC3	ap	100	dive	1	0	1	2
20141017	05f	0	LDC2	ap	100	no	0	0	0	0
20141017	05f	0	LDC1	se	100	no	0	0	0	0
20141017	06f	0	LDC5	te	100	turn	1	1	0	1
20141017	06f	0	LDC4	ap	100	erratic	1	0	1	2
20141017	06f	0	LDC3	ap	100	erratic	1	0	1	2
20141017	06f	0	LDC2	ap	100	erratic	1	0	1	2
20141017	06f	0	LDC1	se	100	erratic	1	0	1	2
20141017	07f	0	LDC1	se	100	no	0	0	0	0
20141017	07f	0	LDC5	te	100	dive	1	0	1	2
20141017	07f	0	LDC4	ap	100	erratic	1	0	1	2
20141017	07f	0	LDC3	ap	100	turn	1	1	0	1
20141017	07f	0	LDC2	ap	100	erratic	1	0	1	2
20141017	08f	0	LDC2	ap	100	no	0	0	0	0
20141017	08f	0	LDC1	se	100	turn	1	1	0	1
20141017	08f	0	LDC5	te	100	erratic	1	0	1	2
20141017	08f	0	LDC4	ap	100	erratic	1	0	1	2
20141017	08f	0	LDC3	ap	100	erratic	1	0	1	2
20141017	09f	0	LDC3	ap	100	turn	1	1	0	1
20141017	09f	0	LDC2	ap	100	turn	1	1	0	1
20141017	09f	0	LDC1	se	100	turn	1	1	0	1
20141017	09f	0	LDC5	te	100	erratic	1	0	1	2
20141017	09f	0	LDC4	ap	100	erratic	1	0	1	2
20141017	07m	1	LDC4	ap	100	erratic	1	0	1	2
20141017	07m	1	LDC5	te	100	erratic	1	0	1	2
20141017	07m	1	LDC1	se	100	erratic	1	0	1	2
20141017	07m	1	LDC2	ap	100	erratic	1	0	1	2
20141017	07m	1	LDC3	ap	100	no	0	0	0	0
20141017	08m	1	LDC3	ap	100	erratic	1	0	1	2
20141017	08m	1	LDC4	ap	100	dive	1	0	1	2
20141017	08m	1	LDC5	te	100	erratic	1	0	1	2
20141017	08m	1	LDC1	se	100	turn	1	1	0	1
20141017	08m	1	LDC2	ap	100	dive	1	0	1	2
20141017	09m	1	LDC2	ap	100	turn	1	1	0	1
20141017	09m	1	LDC3	ap	100	dive	1	0	1	2
20141017	09m	1	LDC4	ap	100	erratic	1	0	1	2
20141017	09m	1	LDC5	te	100	turn	1	1	0	1
20141017	09m	1	LDC1	se	100	turn	1	1	0	1
20141017	10m	1	LDC1	se	100	no	0	0	0	0
20141017	10m	1	LDC2	ap	100	erratic	1	0	1	2
20141017	10m	1	LDC3	ap	100	erratic	1	0	1	2
20141017	10m	1	LDC4	ap	100	erratic	1	0	1	2
20141017	10m	1	LDC5	te	100	dive	1	0	1	2
20141020	20f	0	LDC1	se	100	turn	1	1	0	1
20141020	20f	0	LDC2	ap	100	erratic	1	0	1	2
20141020	20f	0	LDC3	ap	100	erratic	1	0	1	2
20141020	20f	0	LDC4	ap	100	erratic	1	0	1	2
20141020	20f	0	LDC5	te	100	erratic	1	0	1	2
20141021	28m	1	LDC2	ap	100	turn	1	1	0	1
20141021	28m	1	LDC3	ap	100	turn	1	1	0	1
20141021	28m	1	LDC4	ap	100	turn	1	1	0	1
20141021	29m	1	LDC4	ap	100	turn	1	1	0	1
20141021	29m	1	LDC5	te	100	turn	1	1	0	1
20141104	51f	0	LDC1	se	90	turn	1	1	0	1
20141104	51f	0	LDC2	ap	90	turn	1	1	0	1
20141104	51f	0	LDC4	ap	90	erratic	1	0	1	2
20141104	51f	0	LDC5	te	90	erratic	1	0	1	2
20141104	52f	0	LDC5	te	90	turn	1	1	0	1
20141104	52f	0	LDC4	ap	90	turn	1	1	0	1
20141104	52f	0	LDC3	ap	90	turn	1	1	0	1
20141104	52f	0	LDC2	ap	90	no	0	0	0	0
20141104	52f	0	LDC1	se	90	no	0	0	0	0
20141104	53f	0	LDC1	se	90	turn	1	1	0	1
20141104	53f	0	LDC2	ap	90	turn	1	1	0	1
20141104	53f	0	LDC3	ap	90	no	0	0	0	0
20141104	53f	0	LDC4	ap	90	turn	1	1	0	1
20141104	53f	0	LDC5	te	90	turn	1	1	0	1
20141104	54f	0	LDC1	se	90	no	0	0	0	0
20141104	54f	0	LDC2	ap	90	no	0	0	0	0
20141104	54f	0	LDC3	ap	90	turn	1	1	0	1
20141104	54f	0	LDC4	ap	90	turn	1	1	0	1
20141104	54f	0	LDC5	te	90	erratic	1	0	1	2
20141104	55f	0	LDC5	te	90	turn	1	1	0	1
20141104	55f	0	LDC4	ap	90	turn	1	1	0	1
20141104	55f	0	LDC3	ap	90	turn	1	1	0	1
20141104	55f	0	LDC2	ap	90	erratic	1	0	1	2
20141104	55f	0	LDC1	se	90	turn	1	1	0	1
20141104	51m	1	LDC1	se	90	erratic	1	0	1	2
20141105	51m	1	LDC2	ap	90	no	0	0	0	0
20141105	51m	1	LDC3	ap	90	erratic	1	0	1	2
20141105	51m	1	LDC4	ap	90	dive	1	0	1	2
20141105	51m	1	LDC5	te	90	erratic	1	0	1	2
20141105	52m	1	LDC5	te	90	turn	1	1	0	1
20141105	52m	1	LDC4	ap	90	turn	1	1	0	1
20141105	52m	1	LDC3	ap	90	erratic	1	0	1	2
20141105	52m	1	LDC2	ap	90	erratic	1	0	1	2
20141105	53m	1	LDC1	se	90	erratic	1	0	1	2
20141105	53m	1	LDC1	se	90	no	0	0	0	0
20141105	53m	1	LDC2	ap	90	turn	1	1	0	1
20141105	53m	1	LDC3	ap	90	erratic	1	0	1	2
20141105	53m	1	LDC4	ap	90	erratic	1	0	1	2
20141105	53m	1	LDC5	te	90	erratic	1	0	1	2
20141105	54m	1	LDC5	te	90	erratic	1	0	1	2
20141105	54m	1	LDC4	ap	90	erratic	1	0	1	2
20141105	54m	1	LDC3	ap	90	no	0	0	0	0
20141105	54m	1	LDC2	ap	90	erratic	1	0	1	2
20141105	54m	1	LDC1	se	90	turn	1	1	0	1
20141105	55m	1	LDC1	se	90	turn	1	1	0	1
20141105	55m	1	LDC2	ap	90	no	0	0	0	0
20141105	55m	1	LDC3	ap	90	erratic	1	0	1	2
20141105	55m	1	LDC4	ap	90	no	0	0	0	0
20141105	55m	1	LDC5	te	90	erratic	1	0	1	2
20141126	132f	0	LDC3	ap	90	erratic	1	0	1	2
20141029	121f	0	LDC1	se	80	turn	1	1	0	1
20141029	121f	0	LDC2	ap	80	turn	1	1	0	1
20141029	121f	0	LDC3	ap	80	dive	1	0	1	2
20141029	121f	0	LDC4	ap	80	turn	1	1	0	1
20141029	121f	0	LDC5	te	80	turn	1	1	0	1
20141029	122f	0	LDC5	te	80	erratic	1	0	1	2
20141029	122f	0	LDC4	ap	80	turn	1	1	0	1
20141029	122f	0	LDC3	ap	80	turn	1	1	0	1
20141029	122f	0	LDC2	ap	80	erratic	1	0	1	2
20141029	122f	0	LDC1	se	80	erratic	1	0	1	2
20141029	125f	0	LDC5	te	80	turn	1	1	0	1
20141029	125f	0	LDC4	ap	80	turn	1	1	0	1
20141029	125f	0	LDC3	ap	80	turn	1	1	0	1
20141029	125f	0	LDC2	ap	80	turn	1	1	0	1
20141029	125f	0	LDC1	se	80	turn	1	1	0	1
20141029	127f	0	LDC1	se	80	erratic	1	0	1	2
20141029	127f	0	LDC2	ap	80	turn	1	1	0	1
20141029	127f	0	LDC3	ap	80	no	0	0	0	0
20141029	127f	0	LDC4	ap	80	erratic	1	0	1	2
20141029	127f	0	LDC5	te	80	erratic	1	0	1	2
20141029	130f	0	LDC1	se	80	erratic	1	0	1	2
20141029	130f	0	LDC2	ap	80	turn	1	1	0	1
20141029	130f	0	LDC3	ap	80	turn	1	1	0	1
20141029	130f	0	LDC4	ap	80	erratic	1	0	1	2
20141029	130f	0	LDC5	te	80	turn	1	1	0	1
20141030	127m	1	LDC1	se	80	turn	1	1	0	1
20141030	127m	1	LDC2	ap	80	turn	1	1	0	1
20141030	127m	1	LDC3	ap	80	turn	1	1	0	1
20141030	127m	1	LDC4	ap	80	erratic	1	0	1	2
20141030	128m	1	LDC5	te	80	turn	1	1	0	1
20141030	128m	1	LDC1	se	80	no	0	0	0	0
20141030	128m	1	LDC2	ap	80	turn	1	1	0	1
20141030	128m	1	LDC3	ap	80	turn	1	1	0	1
20141030	128m	1	LDC4	ap	80	no	0	0	0	0
20141030	129m	1	LDC5	te	80	erratic	1	0	1	2
20141030	129m	1	LDC4	ap	80	erratic	1	0	1	2
20141030	129m	1	LDC3	ap	80	no	0	0	0	0
20141030	129m	1	LDC2	ap	80	no	0	0	0	0
20141030	129m	1	LDC1	se	80	erratic	1	0	1	2
20141030	130m	1	LDC1	se	80	erratic	1	0	1	2
20141030	130m	1	LDC2	ap	80	turn	1	1	0	1
20141030	130m	1	LDC3	ap	80	turn	1	1	0	1
20141030	130m	1	LDC4	ap	80	erratic	1	0	1	2
20141030	130m	1	LDC5	te	80	erratic	1	0	1	2
20141030	123m	1	LDC5	te	80	turn	1	1	0	1
20141030	123m	1	LDC4	ap	80	turn	1	1	0	1
20141030	123m	1	LDC3	ap	80	turn	1	1	0	1
20141030	123m	1	LDC2	ap	80	turn	1	1	0	1
20141030	123m	1	LDC1	se	80	no	0	0	0	0
20141030	126m	1	LDC5	te	80	turn	1	1	0	1
20141126	132f	0	LDC5	te	80	dive	1	0	1	2
20141102	46f	0	LDC1	se	70	erratic	1	0	1	2
20141102	46f	0	LDC2	ap	70	turn	1	1	0	1
20141102	46f	0	LDC3	ap	70	erratic	1	0	1	2
20141102	46f	0	LDC4	ap	70	turn	1	1	0	1
20141102	46f	0	LDC5	te	70	turn	1	1	0	1
20141102	47f	0	LDC5	te	70	turn	1	1	0	1
20141102	47f	0	LDC4	ap	70	dive	1	0	1	2
20141102	47f	0	LDC3	ap	70	turn	1	1	0	1
20141102	47f	0	LDC2	ap	70	turn	1	1	0	1
20141102	47f	0	LDC1	se	70	erratic	1	0	1	2
20141102	48f	0	LDC1	se	70	erratic	1	0	1	2
20141102	48f	0	LDC2	ap	70	erratic	1	0	1	2
20141102	48f	0	LDC3	ap	70	dive	1	0	1	2
20141102	48f	0	LDC4	ap	70	erratic	1	0	1	2
20141102	48f	0	LDC5	te	70	erratic	1	0	1	2
20141102	49f	0	LDC5	te	70	no	0	0	0	0
20141102	49f	0	LDC4	ap	70	no	0	0	0	0
20141102	49f	0	LDC3	ap	70	turn	1	1	0	1
20141102	49f	0	LDC2	ap	70	erratic	1	0	1	2
20141102	49f	0	LDC1	se	70	erratic	1	0	1	2
20141102	50f	0	LDC1	se	70	erratic	1	0	1	2
20141102	50f	0	LDC2	ap	70	erratic	1	0	1	2
20141102	50f	0	LDC3	ap	70	erratic	1	0	1	2
20141102	50f	0	LDC4	ap	70	erratic	1	0	1	2
20141102	50f	0	LDC5	te	70	erratic	1	0	1	2
20141103	47m	1	LDC1	se	70	turn	1	1	0	1
20141103	47m	1	LDC2	ap	70	no	0	0	0	0
20141103	47m	1	LDC3	ap	70	no	0	0	0	0
20141103	48m	1	LDC4	ap	70	no	0	0	0	0
20141103	48m	1	LDC5	te	70	no	0	0	0	0
20141126	131m	1	LDC1	se	70	no	0	0	0	0
20141126	131m	1	LDC2	ap	70	dive	1	0	1	2
20141126	131m	1	LDC3	ap	70	erratic	1	0	1	2
20141126	131m	1	LDC4	ap	70	erratic	1	0	1	2
20141126	131m	1	LDC5	te	70	erratic	1	0	1	2
20141126	132m	1	LDC5	te	70	erratic	1	0	1	2
20141126	132m	1	LDC4	ap	70	erratic	1	0	1	2
20141126	132m	1	LDC3	ap	70	turn	1	1	0	1
20141126	132m	1	LDC2	ap	70	erratic	1	0	1	2
20141126	132m	1	LDC1	se	70	turn	1	1	0	1
20141126	133m	1	LDC1	se	70	dive	1	0	1	2
20141126	133m	1	LDC2	ap	70	erratic	1	0	1	2
20141126	133m	1	LDC3	ap	70	erratic	1	0	1	2
20141126	133m	1	LDC4	ap	70	dive	1	0	1	2
20141126	133m	1	LDC5	te	70	erratic	1	0	1	2
20141126	131f	0	LDC5	te	70	turn	1	1	0	1
20141126	131f	0	LDC4	ap	70	turn	1	1	0	1
20141126	131f	0	LDC3	ap	70	turn	1	1	0	1
20141126	131f	0	LDC2	ap	70	no	0	0	0	0
20141126	131f	0	LDC1	se	70	no	0	0	0	0
20141031	36f	0	LDC1	se	60	turn	1	1	0	1
20141031	36f	0	LDC2	ap	60	turn	1	1	0	1
20141031	36f	0	LDC3	ap	60	erratic	1	0	1	2
20141031	36f	0	LDC4	ap	60	erratic	1	0	1	2
20141031	36f	0	LDC5	te	60	dive	1	0	1	2
20141031	37f	0	LDC5	te	60	erratic	1	0	1	2
20141031	37f	0	LDC4	ap	60	erratic	1	0	1	2
20141031	37f	0	LDC3	ap	60	erratic	1	0	1	2
20141031	37f	0	LDC2	ap	60	erratic	1	0	1	2
20141031	37f	0	LDC1	se	60	turn	1	1	0	1
20141031	38f	0	LDC1	se	60	erratic	1	0	1	2
20141031	38f	0	LDC2	ap	60	erratic	1	0	1	2
20141031	38f	0	LDC3	ap	60	erratic	1	0	1	2
20141031	38f	0	LDC4	ap	60	erratic	1	0	1	2
20141031	39f	0	LDC5	te	60	erratic	1	0	1	2
20141031	39f	0	LDC4	ap	60	erratic	1	0	1	2
20141031	39f	0	LDC3	ap	60	turn	1	1	0	1
20141031	39f	0	LDC2	ap	60	no	0	0	0	0
20141031	39f	0	LDC1	se	60	erratic	1	0	1	2
20141031	40f	0	LDC1	se	60	erratic	1	0	1	2
20141031	40f	0	LDC2	ap	60	turn	1	1	0	1
20141031	40f	0	LDC3	ap	60	erratic	1	0	1	2
20141031	40f	0	LDC4	ap	60	turn	1	1	0	1
20141031	40f	0	LDC5	te	60	dive	1	0	1	2
20141101	36m	1	LDC1	se	60	erratic	1	0	1	2
20141101	36m	1	LDC2	ap	60	erratic	1	0	1	2
20141101	36m	1	LDC3	ap	60	turn	1	1	0	1
20141101	36m	1	LDC4	ap	60	erratic	1	0	1	2
20141101	36m	1	LDC5	te	60	dive	1	0	1	2
20141101	37m	1	LDC5	te	60	turn	1	1	0	1
20141101	37m	1	LDC4	ap	60	turn	1	1	0	1
20141101	37m	1	LDC3	ap	60	turn	1	1	0	1
20141101	37m	1	LDC2	ap	60	no	0	0	0	0
20141101	37m	1	LDC1	se	60	no	0	0	0	0
20141101	38m	1	LDC1	se	60	turn	1	1	0	1
20141101	38m	1	LDC2	ap	60	turn	1	1	0	1
20141101	38m	1	LDC3	ap	60	turn	1	1	0	1
20141101	38m	1	LDC4	ap	60	no	0	0	0	0
20141101	38m	1	LDC5	te	60	no	0	0	0	0
20141101	39m	1	LDC5	te	60	turn	1	1	0	1
20141101	39m	1	LDC4	ap	60	erratic	1	0	1	2
20141101	39m	1	LDC3	ap	60	erratic	1	0	1	2
20141101	39m	1	LDC2	ap	60	erratic	1	0	1	2
20141101	39m	1	LDC1	se	60	erratic	1	0	1	2
20141101	40m	1	LDC1	se	60	erratic	1	0	1	2
20141101	40m	1	LDC2	ap	60	erratic	1	0	1	2
20141101	40m	1	LDC3	ap	60	erratic	1	0	1	2
20141101	40m	1	LDC4	ap	60	erratic	1	0	1	2
20141101	40m	1	LDC5	te	60	turn	1	1	0	1
20141126	132f	0	LDC5	te	60	dive	1	0	1	2
20141205	71f	0	LDC1	se	40	no	0	0	0	0
20141205	71f	0	LDC2	ap	40	no	0	0	0	0
20141205	71f	0	LDC3	ap	40	no	0	0	0	0
20141205	71f	0	LDC4	ap	40	no	0	0	0	0
20141205	71f	0	LDC5	te	40	no	0	0	0	0
20141205	72f	0	LDC5	te	40	no	0	0	0	0
20141205	72f	0	LDC4	ap	40	no	0	0	0	0
20141205	72f	0	LDC3	ap	40	no	0	0	0	0
20141205	72f	0	LDC2	ap	40	no	0	0	0	0
20141205	73f	0	LDC1	se	40	no	0	0	0	0
20141205	73f	0	LDC2	ap	40	no	0	0	0	0
20141205	73f	0	LDC3	ap	40	no	0	0	0	0
20141205	73f	0	LDC4	ap	40	no	0	0	0	0
20141205	73f	0	LDC5	te	40	no	0	0	0	0
20141205	74f	0	LDC5	te	40	no	0	0	0	0
20141205	74f	0	LDC4	ap	40	no	0	0	0	0
20141205	74f	0	LDC3	ap	40	no	0	0	0	0
20141205	74f	0	LDC2	ap	40	no	0	0	0	0
20141205	74f	0	LDC1	se	40	turn	1	1	0	1
20141205	72f	0	LDC1	se	40	no	0	0	0	0
20141205	75f	0	LDC1	se	40	no	0	0	0	0
20141205	75f	0	LDC2	ap	40	no	0	0	0	0
20141205	75f	0	LDC3	ap	40	turn	1	1	0	1
20141205	75f	0	LDC4	ap	40	no	0	0	0	0
20141205	75f	0	LDC5	te	40	turn	1	1	0	1
20141206	71m	1	LDC1	se	40	no	0	0	0	0
20141206	71m	1	LDC2	ap	40	no	0	0	0	0
20141206	71m	1	LDC3	ap	40	no	0	0	0	0
20141206	71m	1	LDC4	ap	40	no	0	0	0	0
20141206	71m	1	LDC5	te	40	no	0	0	0	0
20141206	72m	1	LDC5	te	40	erratic	1	0	1	2
20141206	72m	1	LDC4	ap	40	no	0	0	0	0
20141206	72m	1	LDC3	ap	40	no	0	0	0	0
20141206	72m	1	LDC2	ap	40	no	0	0	0	0
20141206	72m	1	LDC1	se	40	no	0	0	0	0
20141206	73m	1	LDC1	se	40	no	0	0	0	0
20141206	73m	1	LDC2	ap	40	no	0	0	0	0
20141206	73m	1	LDC3	ap	40	no	0	0	0	0
20141206	73m	1	LDC4	ap	40	erratic	1	0	1	2
20141206	73m	1	LDC5	te	40	turn	1	1	0	1
20141206	75m	1	LDC5	te	40	dive	1	0	1	2
20141206	75m	1	LDC4	ap	40	dive	1	0	1	2
20141206	75m	1	LDC3	ap	40	erratic	1	0	1	2
20141206	75m	1	LDC2	ap	40	no	0	0	0	0
20141206	75m	1	LDC1	se	40	no	0	0	0	0
20141206	76m	1	LDC1	se	40	no	0	0	0	0
20141206	76m	1	LDC2	ap	40	turn	1	1	0	1
20141206	76m	1	LDC3	ap	40	no	0	0	0	0
20141206	76m	1	LDC4	ap	40	no	0	0	0	0
20141206	76m	1	LDC5	te	40	no	0	0	0	0
20141203	61f	0	LDC1	se	50	no	0	0	0	0
20141203	61f	0	LDC2	ap	50	no	0	0	0	0
20141203	61f	0	LDC3	ap	50	no	0	0	0	0
20141203	61f	0	LDC4	ap	50	erratic	1	0	1	2
20141203	61f	0	LDC5	te	50	turn	1	1	0	1
20141203	62f	0	LDC5	te	50	turn	0	1	0	0
20141203	62f	0	LDC4	ap	50	turn	1	1	0	1
20141203	62f	0	LDC3	ap	50	turn	1	1	0	1
20141203	62f	0	LDC2	ap	50	turn	1	1	0	1
20141203	62f	0	LDC1	se	50	turn	1	1	0	1
20141203	63f	0	LDC1	se	50	no	0	0	0	0
20141203	63f	0	LDC2	ap	50	no	0	0	0	0
20141203	63f	0	LDC3	ap	50	dive	1	0	1	2
20141203	63f	0	LDC4	ap	50	erratic	1	0	1	2
20141203	63f	0	LDC5	te	50	turn	1	1	0	1
20141203	64f	0	LDC5	te	50	no	0	0	0	0
20141203	64f	0	LDC4	ap	50	turn	1	1	0	1
20141203	64f	0	LDC3	ap	50	erratic	1	0	1	2
20141203	64f	0	LDC2	ap	50	no	0	0	0	0
20141203	64f	0	LDC1	se	50	no	0	0	0	0
20141203	65f	0	LDC1	se	50	no	0	0	0	0
20141203	65f	0	LDC2	ap	50	no	0	0	0	0
20141203	65f	0	LDC3	ap	50	turn	1	1	0	1
20141203	65f	0	LDC4	ap	50	turn	1	1	0	1
20141203	65f	0	LDC5	te	50	turn	1	1	0	1
20141204	61m	1	LDC1	se	50	turn	1	1	0	1
20141204	61m	1	LDC2	ap	50	erratic	1	0	1	2
20141204	61m	1	LDC3	ap	50	no	0	0	0	0
20141204	61m	1	LDC4	ap	50	no	0	0	0	0
20141204	62m	1	LDC5	te	50	erratic	1	0	1	2
20141204	62m	1	LDC4	ap	50	turn	1	1	0	1
20141204	62m	1	LDC3	ap	50	no	0	0	0	0
20141204	62m	1	LDC2	ap	50	no	0	0	0	0
20141204	62m	1	LDC1	se	50	turn	1	1	0	1
20141204	63m	1	LDC1	se	50	no	0	0	0	0
20141204	63m	1	LDC2	ap	50	no	0	0	0	0
20141204	63m	1	LDC3	ap	50	turn	1	1	0	1
20141204	63m	1	LDC4	ap	50	turn	1	1	0	1
20141204	63m	1	LDC5	te	50	no	0	0	0	0
20141204	64m	1	LDC5	te	50	no	0	0	0	0
20141204	64m	1	LDC4	ap	50	no	0	0	0	0
20141204	64m	1	LDC3	ap	50	no	0	0	0	0
20141204	64m	1	LDC2	ap	50	turn	1	1	0	1
20141204	64m	1	LDC1	se	50	erratic	1	0	1	2
20141204	65m	1	LDC1	se	50	no	0	0	0	0
20141204	65m	1	LDC2	ap	50	no	0	0	0	0
20141204	65m	1	LDC3	ap	50	turn	1	1	0	1
20141204	65m	1	LDC5	te	50	no	0	0	0	0
20141204	66m	1	LDC5	te	50	no	0	0	0	0
20141204	66m	1	LDC4	ap	50	turn	1	1	0	1
20141204	66m	1	LDC2	ap	50	no	0	0	0	0
20141204	66m	1	LDC1	se	50	turn	1	1	0	1
20141215	201m	1	LDC6	te	40	erratic	1	0	1	2
20141215	201m	1	LDC6	te	50	erratic	1	0	1	2
20141215	201m	1	LDC6	te	60	turn	1	1	0	1
20141215	201m	1	LDC6	te	70	erratic	1	0	1	2
20141215	201m	1	LDC6	te	80	erratic	1	0	1	2
20141215	201m	1	LDC6	te	90	erratic	1	0	1	2
20141215	201m	1	LDC6	te	100	dive	1	0	1	2
20141215	202m	1	LDC6	te	40	no	0	0	0	0
20141215	202m	1	LDC6	te	50	no	0	0	0	0
20141215	202m	1	LDC6	te	60	no	0	0	0	0
20141215	202m	1	LDC6	te	70	no	0	0	0	0
20141215	202m	1	LDC6	te	80	no	0	0	0	0
20141215	202m	1	LDC6	te	100	erratic	1	0	1	2
20141215	203m	1	LDC6	te	40	no	0	0	0	0
20141215	203m	1	LDC6	te	50	no	0	0	0	0
20141215	203m	1	LDC6	te	60	turn	1	1	0	1
20141215	203m	1	LDC6	te	70	erratic	1	0	1	2
20141215	203m	1	LDC6	te	80	turn	1	1	0	1
20141215	203m	1	LDC6	te	90	erratic	1	0	1	2
20141215	203m	1	LDC6	te	100	turn	1	1	0	1
20141215	204m	1	LDC6	te	40	turn	1	1	0	1
20141215	204m	1	LDC6	te	50	turn	1	1	0	1
20141215	204m	1	LDC6	te	60	no	0	0	0	0
20141215	204m	1	LDC6	te	70	turn	1	1	0	1
20141215	204m	1	LDC6	te	80	turn	1	1	0	1
20141215	204m	1	LDC6	te	90	turn	1	1	0	1
20141215	204m	1	LDC6	te	100	turn	1	1	0	1
20141215	205m	1	LDC6	te	40	no	0	0	0	0
20141215	205m	1	LDC6	te	50	turn	1	1	0	1
20141215	205m	1	LDC6	te	60	no	0	0	0	0
20141215	205m	1	LDC6	te	70	no	0	0	0	0
20141215	205m	1	LDC6	te	80	turn	1	1	0	1
20141215	205m	1	LDC6	te	90	turn	1	1	0	1
20141215	205m	1	LDC6	te	100	erratic	1	0	1	2
20141215	201f	0	LDC6	te	40	turn	1	1	0	1
20141215	201f	0	LDC6	te	50	turn	1	1	0	1
20141215	201f	0	LDC6	te	60	no	0	0	0	0
20141215	201f	0	LDC6	te	70	no	0	0	0	0
20141215	201f	0	LDC6	te	80	no	0	0	0	0
20141215	201f	0	LDC6	te	90	dive	1	0	1	2
20141215	201f	0	LDC6	te	100	erratic	1	0	1	2
20141215	202f	0	LDC6	te	40	no	0	0	0	0
20141215	202f	0	LDC6	te	50	no	0	0	0	0
20141215	202f	0	LDC6	te	60	no	0	0	0	0
20141215	202f	0	LDC6	te	70	erratic	1	0	1	2
20141215	202f	0	LDC6	te	80	turn	1	1	0	1
20141215	202f	0	LDC6	te	90	erratic	1	0	1	2
20141215	202f	0	LDC6	te	100	erratic	1	0	1	2
20141215	203f	0	LDC6	te	40	no	0	0	0	0
20141215	203f	0	LDC6	te	50	erratic	1	0	1	2
20141215	203f	0	LDC6	te	60	erratic	1	0	1	2
20141215	203f	0	LDC6	te	70	erratic	1	0	1	2
20141215	203f	0	LDC6	te	80	erratic	1	0	1	2
20141215	203f	0	LDC6	te	90	turn	1	1	0	1
20141215	203f	0	LDC6	te	100	turn	1	1	0	1
20141215	204f	0	LDC6	te	40	no	0	0	0	0
20141215	204f	0	LDC6	te	50	turn	1	1	0	1
20141215	204f	0	LDC6	te	60	turn	1	1	0	1
20141215	204f	0	LDC6	te	70	turn	1	1	0	1
20141215	204f	0	LDC6	te	80	no	0	0	0	0
20141215	204f	0	LDC6	te	90	erratic	1	0	1	2
20141215	204f	0	LDC6	te	100	erratic	1	0	1	2
20141215	205f	0	LDC6	te	40	no	0	0	0	0
20141215	205f	0	LDC6	te	50	no	0	0	0	0
20141215	205f	0	LDC6	te	60	no	0	0	0	0
20141215	205f	0	LDC6	te	70	erratic	1	0	1	2
20141215	205f	0	LDC6	te	80	erratic	1	0	1	2
20141215	205f	0	LDC6	te	90	dive	1	0	1	2

## Sheet: Fig4-dB
LDC1	100	90	80	70	60	50	40			100	90	80	70	60	50	40
n	20	10	10	10	10	11	10
turn	7	5	3	2	3	4	1		%turn	35	50	30	20	30	36.3636	10
ed	9	2	5	6	6	1	0		%ed	45	20	50	60	60	9.09091	0
resp	16	7	8	8	9	5	1		%resp	80	70	80	80	90	45.4545	10
LDC2	100	90	80	70	60	50	40
n	20	10	10	10	10	11	10
turn	7	3	8	2	3	2	1		%turn	35	30	80	20	30	18.1818	10
ed	11	3	1	6	5	1	0		%ed	55	30	10	60	50	9.09091	0
resp	18	6	9	8	8	3	1		%resp	90	60	90	80	80	27.2727	10
LDC3	100	90	80	70	60	50	40
n	19	10	10	10	10	10	10
turn	5	3	7	4	4	4	1		%turn	26.3158	30	70	40	40	40	10
ed	12	5	1	5	6	2	1		%ed	63.1579	50	10	50	60	20	10
resp	17	8	8	9	10	6	2		%resp	89.4737	80	80	90	100	60	20
LDC4	100	90	80	70	60	50	40
n	21	10	10	10	10	10	10
turn	4	5	4	2	2	6	0		%turn	19.0476	50	40	20	20	60	0
ed	15	4	5	6	7	2	2		%ed	71.4286	40	50	60	70	20	20
resp	19	9	9	8	9	8	2		%resp	90.4762	90	90	80	90	80	20
LDC5	100	90	80	70	60	50	40
n	20	10	11	10	10	10	10
turn	7	4	6	3	3	4	2		%turn	35	40	54.5455	30	30	40	20
ed	13	6	5	5	6	1	2		%ed	65	60	45.4545	50	60	10	20
resp	20	10	11	8	9	5	4		%resp	100	100	100	80	90	50	40
LDC6	100	90	80	70	60	50	40
n	9	9	10	10	10	10	10
turn	3	3	4	2	3	4	2		%turn	33.3333	33.3333	40	20	30	40	20
ed	6	6	3	5	1	2	1		%ed	66.6667	66.6667	30	50	10	20	10
resp	9	9	7	7	4	6	3		%resp	100	100	70	70	40	60	30
									ave resp	91.6583	83.3333	85	80	81.6667	53.7879	21.6667
									ave turn	30.6161	38.8889	52.4242	25	30	39.0909	11.6667
									ave ed	61.0422	44.4444	32.5758	55	51.6667	14.697	10
